# Supplementary material for: Identification of molecular signatures associated with early relapse after complete resection of lung adenocarcinomas
Source: Sci Rep. 2021 May 5;11:9532. doi: 10.1038/s41598-021-89030-9 (PMC8099905; doi:10.1038/s41598-021-89030-9)
Supplement: Supplementary file 3 — Supplementary Table 1. [file 41598_2021_89030_MOESM3_ESM.txt]

TargetID	CHR	DMR	DNASE_HYPERSENSITIVITY_EVIDENCE_COUNT	DNASE_HYPERSENSITIVITY_NAME	Delta	FDR.pval	G1_mean	G2_mean	GENCODEBASICV12_ACCESSION	GENCODEBASICV12_GROUP	GENCODEBASICV12_NAME	GENCODECOMPV12_ACCESSION	GENCODECOMPV12_GROUP	GENCODECOMPV12_NAME	HMM_ISLAND	MAPINFO	OPENCHROMATIN_EVIDENCE_COUNT	OPENCHROMATIN_NAME	REGULATORY_FEATURE_GROUP	REGULATORY_FEATURE_NAME	SNP_DISTANCE	450K_ENHANCER	UCSC_REFGENE_NAME	Wilcox.pval	v/vmax	variance	t-statistic	p-value	Difference
cg00021762	22	N/A	N/A	N/A	0.087	0.3700146	0.652	0.739	N/A	N/A	N/A	N/A	N/A	N/A	N/A	27832684	6	chr22:27831515-27833029	N/A	N/A	26	N/A	N/A	0.002094361	0.093736449	0.012026288	-3.788797379	0.000280016	-0.08301723
cg00276389	22	N/A	3	chr22:37466785-37467055	0.091	0.289599987	0.494	0.585	ENST00000381792.2	ExonBnd	TMPRSS6	ENST00000381792.2	ExonBnd	TMPRSS6	N/A	37466935	N/A	N/A	N/A	N/A	1;12;27;38;43	N/A	TMPRSS6	5.66E-05	0.113027715	0.014501337	-3.685077429	0.000399093	-0.089009337
cg00292669	1	N/A	N/A	N/A	0.115	0.307082305	0.418	0.533	ENST00000313433.7;ENST00000373912.3;ENST00000373909.3	TSS1500;TSS1500;TSS1500	RPA2;RPA2;RPA2	ENST00000313433.7;ENST00000444045.1;ENST00000373912.3;ENST00000373909.3	TSS1500;TSS1500;TSS1500;TSS1500	RPA2;RPA2;RPA2;RPA2	N/A	28241681	6	chr1:28240452-28241804	NonGene_Associated	1:28240552-28241702	39	N/A	RPA2	0.000237571	0.160904695	0.020643903	-3.866242409	0.000214085	-0.110664174
cg00295135	6	N/A	3	chr6:90637600-90637850	0.089	0.34056809	0.433	0.522	ENST00000257749.4	3'UTR	BACH2	ENST00000257749.4	3'UTR	BACH2	N/A	90637695	N/A	N/A	N/A	N/A	N/A	N/A	BACH2;BACH2	0.000586326	0.098590514	0.012649059	-4.002142906	0.00013261	-0.089198112
cg00321555	10	N/A	3	chr10:6779865-6780470	0.126	0.251262158	0.562	0.688	ENST00000417112.1	5'UTR	RP11-554I8.2	ENST00000417112.1	5'UTR	RP11-554I8.2	N/A	6779875	N/A	N/A	N/A	N/A	N/A	TRUE	N/A	9.15E-06	0.139945295	0.017954834	-4.294852257	4.58E-05	-0.112710416
cg00347056	8	N/A	N/A	N/A	0.093	0.331805309	0.509	0.602	N/A	N/A	N/A	ENST00000523488.1	TSS200	CSMD1	N/A	3254000	N/A	N/A	N/A	N/A	43;37;5	N/A	CSMD1	0.000453445	0.110480696	0.014174557	-4.115832806	8.82E-05	-0.096669778
cg00407150	3	N/A	3	chr3:42743385-42743855	0.098	0.309528393	0.602	0.7	ENST00000441594.1;ENST00000423165.1;ENST00000310417.5	5'UTR;TSS1500;TSS1500	HHATL;HHATL-AS1;HHATL	ENST00000417472.1;ENST00000457462.1;ENST00000416756.1;ENST00000441594.1;ENST00000423165.1;ENST00000455195.1;ENST00000310417.5;ENST00000479631.1;ENST00000496027.1	5'UTR;5'UTR;5'UTR;5'UTR;TSS1500;TSS1500;TSS1500;3'UTR;3'UTR	HHATL;HHATL;HHATL;HHATL;HHATL-AS1;HHATL;HHATL;CCDC13;CCDC13	N/A	42743794	N/A	N/A	N/A	N/A	45;32	TRUE	HHATL;HHATL	0.000288271	0.123465936	0.01584055	-3.72718668	0.000345869	-0.093944557
cg00415077	16	N/A	3	chr16:1407985-1408215	0.098	0.340811679	0.536	0.634	N/A	N/A	N/A	ENST00000527876.1;ENST00000529957.1;ENST00000527168.1;ENST00000526820.1	3'UTR;5'UTR;5'UTR;3'UTR	GNPTG;GNPTG;GNPTG;GNPTG	N/A	1408126	N/A	N/A	N/A	N/A	N/A	N/A	GNPTG	0.000781479	0.129058012	0.016558007	-3.818728447	0.000252517	-0.09806899
cg00458846	18	N/A	N/A	N/A	0.091	0.34056809	0.552	0.643	ENST00000410531.1	TSS1500	AP005138.1	ENST00000410531.1	TSS1500	AP005138.1	N/A	4988890	N/A	N/A	N/A	N/A	4;38	N/A	N/A	0.00067748	0.130897894	0.016794062	-3.751466274	0.000318327	-0.097272463
cg00693790	12	N/A	N/A	N/A	0.092	0.31163398	0.721	0.813	N/A	N/A	N/A	N/A	N/A	N/A	N/A	105117147	N/A	N/A	N/A	N/A	47;10	N/A	CHST11;CHST11	0.000311219	0.107240946	0.0137589	-3.699529648	0.000380004	-0.086994283
cg00737846	4	N/A	N/A	N/A	0.087	0.347055498	0.643	0.73	ENST00000511685.1	5'UTR	ODZ3	ENST00000513201.1;ENST00000512480.1;ENST00000511685.1	5'UTR;5'UTR;5'UTR	ODZ3;ODZ3;ODZ3	N/A	183214573	N/A	N/A	N/A	N/A	45;2	TRUE	N/A	0.000999306	0.107115656	0.013742826	-4.027917862	0.000120961	-0.093478657
cg00779056	16	N/A	N/A	N/A	0.128	0.339280047	0.573	0.7	N/A	N/A	N/A	N/A	N/A	N/A	16:992497-993004	1052756	6	chr16:1044551-1054651	Unclassified_Cell_type_specific	16:1052731-1054554	51;47;36;35;22;2	TRUE	N/A	0.000488257	0.208781588	0.026786458	-3.849065065	0.000227285	-0.125579923
cg00961024	2	N/A	3	chr2:225061525-225061830	0.088	0.316424232	0.509	0.597	N/A	N/A	N/A	N/A	N/A	N/A	N/A	225061695	N/A	N/A	N/A	N/A	43	N/A	N/A	0.00036226	0.100510864	0.012895438	-3.99757576	0.000134784	-0.089975961
cg01035334	11	N/A	3	chr11:117882805-117883310	0.114	0.271705566	0.292	0.406	N/A	N/A	N/A	N/A	N/A	N/A	N/A	117883077	N/A	N/A	Unclassified	11:117883007-117883331	N/A	N/A	N/A	3.06E-05	0.114323894	0.014667635	-4.51455164	2.00E-05	-0.106104247
cg01036503	16	N/A	3	chr16:29022485-29022730	0.09	0.34056809	0.524	0.614	N/A	N/A	N/A	N/A	N/A	N/A	N/A	29022632	N/A	N/A	N/A	N/A	0;1	N/A	N/A	0.000565372	0.097843505	0.012553219	-4.014431477	0.000126928	-0.089089394
cg01059696	5	N/A	3	chr5:177842520-177842675	0.097	0.396388748	0.694	0.79	N/A	N/A	N/A	N/A	N/A	N/A	N/A	177842560	N/A	N/A	N/A	N/A	1;29;42	N/A	COL23A1	0.004579744	0.141159056	0.018110558	-3.745811462	0.000324549	-0.100882255
cg01221157	16	N/A	3	chr16:8806600-8807035	0.096	0.34056809	0.597	0.693	ENST00000563215.1;ENST00000567812.1;ENST00000396600.2;ENST00000396600.2;ENST00000268251.8	TSS1500;TSS1500;1stExon;5'UTR;5'UTR	ABAT;ABAT;ABAT;ABAT;ABAT	ENST00000563215.1;ENST00000565016.1;ENST00000567812.1;ENST00000569695.1;ENST00000396600.2;ENST00000566590.1;ENST00000568847.1;ENST00000561870.1;ENST00000396600.2;ENST00000566590.1;ENST00000268251.8;ENST00000564714.1;ENST00000563992.1	TSS1500;TSS1500;TSS1500;5'UTR;1stExon;1stExon;5'UTR;5'UTR;5'UTR;5'UTR;5'UTR;5'UTR;5'UTR	ABAT;ABAT;ABAT;ABAT;ABAT;ABAT;ABAT;ABAT;ABAT;ABAT;ABAT;ABAT;ABAT	N/A	8807011	N/A	N/A	N/A	N/A	N/A	TRUE	ABAT;ABAT;ABAT	0.00067748	0.11901776	0.015269853	-4.024778366	0.000122326	-0.09847068
cg01227492	4	N/A	N/A	N/A	0.081	0.343286586	0.56	0.641	N/A	N/A	N/A	N/A	N/A	N/A	N/A	8687955	N/A	N/A	N/A	N/A	0;24;36	N/A	N/A	0.000899927	0.095414463	0.012241575	-3.835021973	0.00023865	-0.084630392
cg01241784	7	N/A	N/A	N/A	0.105	0.251262158	0.541	0.646	ENST00000498380.2	TSS1500	WBSCR17	ENST00000498380.2	TSS1500	WBSCR17	N/A	70747492	N/A	N/A	N/A	N/A	25;19;1	N/A	WBSCR17	8.72E-06	0.105690667	0.013560001	-5.140705109	1.69E-06	-0.113002501
cg01329318	8	N/A	N/A	N/A	0.107	0.316424232	0.567	0.673	ENST00000522805.1;ENST00000521284.1	TSS1500;3'UTR	RP11-87E22.1;PEBP4	ENST00000522805.1;ENST00000521284.1	TSS1500;3'UTR	RP11-87E22.1;PEBP4	N/A	22756411	N/A	N/A	N/A	N/A	10	N/A	PEBP4	0.00036226	0.125548984	0.016107803	-3.896447659	0.000192631	-0.098402292
cg01348142	6	N/A	3	chr6:53016500-53016775	0.078	0.339280047	0.452	0.53	N/A	N/A	N/A	N/A	N/A	N/A	N/A	53016663	N/A	N/A	N/A	N/A	0;23	N/A	N/A	0.000488257	0.100269712	0.012864499	-3.767444849	0.000301355	-0.085446395
cg01414654	6	N/A	3	chr6:15776665-15777010	0.092	0.34056809	0.528	0.62	N/A	N/A	N/A	N/A	N/A	N/A	N/A	15776970	N/A	N/A	N/A	N/A	1;7;49	N/A	N/A	0.000653547	0.115077951	0.01476438	-3.747980118	0.000322149	-0.091132373
cg01509243	14	N/A	3	chr14:105123360-105123875	0.094	0.34056809	0.288	0.383	ENST00000554954.1	TSS1500	RP11-982M15.7	ENST00000554954.1	TSS1500	RP11-982M15.7	N/A	105123576	N/A	N/A	Unclassified	14:105123482-105123908	1;13;37;51	N/A	N/A	0.000630392	0.107113855	0.013742595	-4.085057735	9.85E-05	-0.09458971
cg01516459	6	N/A	3	chr6:13195165-13195490	0.099	0.366758871	0.35	0.449	N/A	N/A	N/A	ENST00000468142.1	5'UTR	PHACTR1	N/A	13195323	N/A	N/A	Unclassified_Cell_type_specific	6:13195022-13195571	48;5	N/A	PHACTR1;PHACTR1	0.001962076	0.137727782	0.017670329	-3.850048304	0.000226509	-0.102018632
cg01615475	11	N/A	3	chr11:50226945-50227295	0.113	0.361557238	0.628	0.741	N/A	N/A	N/A	N/A	N/A	N/A	11:50183617-50183902	50227199	N/A	N/A	N/A	N/A	14;25;34;35;37;51	N/A	N/A	0.001609399	0.178546332	0.022907306	-3.778960228	0.000289662	-0.114319824
cg01735147	12	N/A	N/A	N/A	0.101	0.325256396	0.606	0.706	N/A	N/A	N/A	N/A	N/A	N/A	N/A	2526357	N/A	N/A	N/A	N/A	28;1	TRUE	CACNA1C;CACNA1C;CACNA1C;CACNA1C;CACNA1C;CACNA1C;CACNA1C;CACNA1C;CACNA1C;CACNA1C;CACNA1C;CACNA1C;CACNA1C;CACNA1C;CACNA1C;CACNA1C;CACNA1C;CACNA1C;CACNA1C;CACNA1C;CACNA1C;CACNA1C;CACNA1C	0.000405495	0.134971615	0.017316716	-4.094924927	9.51E-05	-0.106394574
cg01783554	8	N/A	N/A	N/A	0.12	0.31067187	0.592	0.712	N/A	N/A	N/A	N/A	N/A	N/A	8:101941418-101941834	101872421	6	chr8:101872203-101872918	N/A	N/A	8	TRUE	N/A	0.000299542	0.18007286	0.023103158	-3.738171577	0.000333139	-0.113742314
cg01957034	13	N/A	N/A	N/A	0.104	0.378475545	0.664	0.769	N/A	N/A	N/A	N/A	N/A	N/A	N/A	112839350	6	chr13:112838635-112840244	N/A	N/A	37	N/A	N/A	0.00262342	0.176080976	0.022591004	-3.7035532	0.000374847	-0.111576773
cg02006426	2	N/A	3	chr2:72011825-72013055	0.113	0.3004991	0.548	0.661	N/A	N/A	N/A	N/A	N/A	N/A	N/A	72012453	N/A	N/A	N/A	N/A	1;37	N/A	N/A	0.000211254	0.138066606	0.0177138	-4.286821842	4.71E-05	-0.111778878
cg02045981	21	N/A	N/A	N/A	0.097	0.343286586	0.613	0.71	N/A	N/A	N/A	N/A	N/A	N/A	N/A	45882643	6	chr21:45878422-45883341	N/A	N/A	45;30	N/A	N/A	0.000868866	0.116894413	0.01499743	-3.730289221	0.000342228	-0.091475748
cg02203760	11	N/A	N/A	N/A	0.092	0.361557238	0.578	0.671	ENST00000376535.2;ENST00000398530.1;ENST00000526239.1;ENST00000343767.3	TSS1500;TSS1500;3'UTR;3'UTR	KRTAP5-11;KRTAP5-11;KRTAP5-11;AP000867.1	ENST00000376535.2;ENST00000398530.1;ENST00000526239.1;ENST00000343767.3	TSS1500;TSS1500;3'UTR;3'UTR	KRTAP5-11;KRTAP5-11;KRTAP5-11;AP000867.1	N/A	71294819	N/A	N/A	N/A	N/A	7;16;17	N/A	KRTAP5-11	0.001609399	0.122378481	0.01570103	-3.899717808	0.000190435	-0.097221173
cg02246605	20	N/A	3	chr20:39591345-39591635	0.103	0.3004991	0.565	0.668	N/A	N/A	N/A	N/A	N/A	N/A	N/A	39591425	N/A	N/A	Unclassified	20:39590704-39592673	11;42	N/A	N/A	0.000125521	0.133692483	0.017152605	-3.955052853	0.000156725	-0.10283722
cg02257281	5	N/A	N/A	N/A	0.089	0.365494211	0.625	0.714	N/A	N/A	N/A	ENST00000522937.1;ENST00000523450.1;ENST00000518335.1	TSS1500;TSS200;TSS1500	ADAMTS2;ADAMTS2;ADAMTS2	N/A	178550038	6	chr5:178547496-178550351	N/A	N/A	N/A	N/A	ADAMTS2	0.001719977	0.122890435	0.015766713	-3.737144709	0.000334309	-0.093940817
cg02389938	12	N/A	N/A	N/A	0.109	0.34056809	0.611	0.719	N/A	N/A	N/A	ENST00000550157.1	3'UTR	ANKS1B	N/A	99768228	N/A	N/A	N/A	N/A	13;25;28;33;48	TRUE	ANKS1B	0.000545108	0.152309734	0.019541179	-3.698613882	0.000381188	-0.103652909
cg02430840	22	N/A	3	chr22:26993020-26993290	0.087	0.3004991	0.7	0.787	ENST00000403880.1	TSS1500	TPST2	ENST00000403880.1	TSS1500	TPST2	N/A	26993176	N/A	N/A	N/A	N/A	N/A	N/A	N/A	0.000180357	0.090122381	0.011562607	-3.74524045	0.000325183	-0.080597192
cg02457108	1	N/A	N/A	N/A	0.084	0.394006559	0.613	0.697	ENST00000365193.1	TSS1500	RN5S79	ENST00000365193.1	TSS1500	RN5S79	N/A	230954818	N/A	N/A	N/A	N/A	0;8;23;37	N/A	N/A	0.004311472	0.10442559	0.013397693	-3.724962473	0.000348503	-0.086353168
cg02475600	12	N/A	3	chr12:34503320-34504375	0.117	0.313224685	0.632	0.749	N/A	N/A	N/A	N/A	N/A	N/A	12:34378950-34403078	34503594	N/A	N/A	N/A	N/A	20;21;51	N/A	N/A	0.000348821	0.170088866	0.021822222	-4.029660702	0.00012021	-0.117837071
cg02499139	3	N/A	3	chr3:171146320-171146630	0.089	0.307745622	0.607	0.696	N/A	N/A	N/A	N/A	N/A	N/A	N/A	171146337	N/A	N/A	N/A	N/A	2	TRUE	TNIK;TNIK;TNIK;TNIK;TNIK;TNIK;TNIK;TNIK;TNIK	0.000246997	0.100473492	0.012890643	-3.996166706	0.000135461	-0.089932486
cg02546376	5	N/A	3	chr5:131400025-131400335	0.078	0.357591217	0.59	0.668	N/A	N/A	N/A	N/A	N/A	N/A	N/A	131400037	N/A	N/A	Unclassified	5:131399967-131400234	23	TRUE	N/A	0.001228757	0.09670594	0.01240727	-3.727617025	0.000345362	-0.083151057
cg02585938	14	N/A	N/A	N/A	-0.105	0.339280047	0.564	0.459	N/A	N/A	N/A	ENST00000554459.1	5'UTR	DAAM1	N/A	59800395	4	chr14:59799994-59801451	N/A	N/A	0;48	TRUE	DAAM1;DAAM1	0.00050657	0.169698483	0.021772137	3.771781921	0.000296899	0.111269645
cg02724355	8	N/A	3	chr8:143302340-143302975	0.106	0.313224685	0.607	0.713	ENST00000524325.1;ENST00000307180.3;ENST00000520166.1	3'UTR;3'UTR;3'UTR	TSNARE1;TSNARE1;TSNARE1	ENST00000524325.1;ENST00000307180.3;ENST00000520166.1	3'UTR;3'UTR;3'UTR	TSNARE1;TSNARE1;TSNARE1	N/A	143302365	N/A	N/A	N/A	N/A	50;23;6;1	N/A	TSNARE1	0.000335845	0.165684977	0.021257208	-3.939890146	0.000165346	-0.114110634
cg02808606	2	N/A	N/A	N/A	0.08	0.34056809	0.47	0.55	ENST00000537492.1;ENST00000544869.1	5'UTR;5'UTR	RP11-76I14.1;RP11-76I14.1	ENST00000537492.1;ENST00000544869.1	5'UTR;5'UTR	RP11-76I14.1;RP11-76I14.1	N/A	104575497	N/A	N/A	N/A	N/A	2;8;23;32	N/A	N/A	0.000702216	0.093017605	0.011934061	-3.752268791	0.000317453	-0.082013622
cg02819792	10	N/A	N/A	N/A	0.09	0.3004991	0.485	0.575	N/A	N/A	N/A	N/A	N/A	N/A	N/A	133316061	4	chr10:133315765-133316405	N/A	N/A	15	N/A	N/A	0.000211254	0.112745578	0.014465139	-3.809262037	0.000260923	-0.091467544
cg02836046	21	N/A	3	chr21:38120740-38121235	0.084	0.343286586	0.545	0.628	ENST00000290399.6	3'UTR	SIM2	ENST00000290399.6	3'UTR	SIM2	N/A	38120824	N/A	N/A	N/A	N/A	2;7	N/A	SIM2	0.00080967	0.113353112	0.014543085	-3.697365522	0.000382807	-0.089393891
cg02952394	8	N/A	3	chr8:121101540-121101930	0.105	0.257277497	0.496	0.601	N/A	N/A	N/A	ENST00000498051.2	5'UTR	COL14A1	N/A	121101660	N/A	N/A	Unclassified_Cell_type_specific	8:121101092-121102081	23;1	N/A	N/A	1.94E-05	0.104905826	0.013459307	-4.674389839	1.08E-05	-0.10451939
cg03000665	3	N/A	3	chr3:178192860-178193150	0.101	0.34056809	0.511	0.611	N/A	N/A	N/A	ENST00000437510.1	5'UTR	KCNMB2	N/A	178192898	N/A	N/A	N/A	N/A	1;17;39	N/A	N/A	0.000525514	0.149018011	0.019118854	-4.17907095	7.01E-05	-0.113706484
cg03052183	9	N/A	3	chr9:34664660-34665030	0.094	0.31163398	0.339	0.433	ENST00000564224.1;ENST00000421828.2;ENST00000434627.1;ENST00000557161.1	3'UTR;3'UTR;TSS1500;TSS1500	RP11-195F19.30;RP11-195F19.5;RP11-195F19.9;CCL27	ENST00000564224.1;ENST00000421828.2;ENST00000434627.1;ENST00000557161.1	3'UTR;3'UTR;TSS1500;TSS1500	RP11-195F19.30;RP11-195F19.5;RP11-195F19.9;CCL27	N/A	34664762	N/A	N/A	Promoter_Associated	9:34663093-34665307	N/A	N/A	N/A	0.000311219	0.123363105	0.015827357	-3.808284044	0.000261806	-0.095656507
cg03284670	16	N/A	N/A	N/A	0.108	0.3004991	0.642	0.75	ENST00000520435.1;ENST00000290567.9;ENST00000319165.9;ENST00000518005.1;ENST00000541580.1	TSS1500;TSS1500;TSS1500;5'UTR;3'UTR	CES5A;CES5A;CES5A;CES5A;CES5A	ENST00000520435.1;ENST00000290567.9;ENST00000319165.9;ENST00000521228.2;ENST00000518005.1;ENST00000541580.1	TSS1500;TSS1500;TSS1500;5'UTR;5'UTR;3'UTR	CES5A;CES5A;CES5A;CES5A;CES5A;CES5A	N/A	55909732	N/A	N/A	N/A	N/A	48;42;32;12	N/A	CES7;CES7	9.02E-05	0.132181397	0.016958734	-4.31745863	4.21E-05	-0.110013418
cg03286609	5	N/A	N/A	N/A	0.111	0.307745622	0.585	0.696	N/A	N/A	N/A	ENST00000512446.1	5'UTR	CRHBP	N/A	76252218	N/A	N/A	N/A	N/A	36;2	N/A	CRHBP	0.000246997	0.148413143	0.01904125	-4.229292393	5.83E-05	-0.114605509
cg03338294	19	N/A	N/A	N/A	0.082	0.360809725	0.433	0.515	N/A	N/A	N/A	N/A	N/A	N/A	N/A	28380771	N/A	N/A	N/A	N/A	13	N/A	N/A	0.001505322	0.120008637	0.015396982	-3.742793322	0.000327917	-0.092953503
cg03556972	13	N/A	3	chr13:24249240-24249575	0.083	0.343286586	0.472	0.554	ENST00000382263.3	3'UTR	TNFRSF19	ENST00000382263.3	3'UTR	TNFRSF19	N/A	24249366	N/A	N/A	N/A	N/A	0	TRUE	TNFRSF19;TNFRSF19;TNFRSF19	0.00083879	0.100030369	0.012833791	-3.911926985	0.000182448	-0.088130705
cg03564061	12	N/A	3	chr12:2764345-2764695	0.107	0.3004991	0.58	0.686	N/A	N/A	N/A	ENST00000492150.1;ENST00000481826.1	5'UTR;5'UTR	CACNA1C;CACNA1C	N/A	2764355	N/A	N/A	N/A	N/A	N/A	N/A	CACNA1C;CACNA1C;CACNA1C;CACNA1C;CACNA1C;CACNA1C;CACNA1C;CACNA1C;CACNA1C;CACNA1C;CACNA1C;CACNA1C;CACNA1C;CACNA1C;CACNA1C;CACNA1C;CACNA1C;CACNA1C;CACNA1C;CACNA1C;CACNA1C;CACNA1C;CACNA1C	0.0002031	0.131950557	0.016929118	-4.245502949	5.49E-05	-0.108405039
cg03567939	7	N/A	3	chr7:151506045-151506355	0.132	0.251262158	0.592	0.724	ENST00000462083.1;ENST00000392801.2	5'UTR;5'UTR	RP13-452N2.1;PRKAG2	ENST00000462083.1;ENST00000392801.2;ENST00000481434.1	5'UTR;5'UTR;3'UTR	RP13-452N2.1;PRKAG2;PRKAG2	7:151136914-151137090	151506147	N/A	N/A	Unclassified_Cell_type_specific	7:151506132-151506419	36;14;5	N/A	PRKAG2;PRKAG2	6.51E-06	0.151800197	0.019475805	-4.425718307	2.80E-05	-0.120308638
cg03694697	3	N/A	3	chr3:149248500-149248730	0.105	0.251262158	0.341	0.446	N/A	N/A	N/A	ENST00000485244.1	3'UTR	WWTR1	N/A	149248622	N/A	N/A	Unclassified	3:149248151-149249069	27	N/A	WWTR1;WWTR1;WWTR1	7.54E-06	0.10658788	0.013675113	-4.323586941	4.11E-05	-0.098905511
cg03698571	4	N/A	3	chr4:6659705-6661015	0.097	0.34056809	0.42	0.517	N/A	N/A	N/A	N/A	N/A	N/A	N/A	6660976	N/A	N/A	Unclassified_Cell_type_specific	4:6660025-6661035	50;16	N/A	N/A	0.000653547	0.137894766	0.017691753	-3.875539064	0.00020725	-0.102656111
cg03800253	12	N/A	3	chr12:132840185-132840815	0.109	0.31163398	0.495	0.604	ENST00000535208.1	3'UTR	GALNT9	ENST00000424720.2;ENST00000535208.1	3'UTR;3'UTR	GALNT9;GALNT9	12:131350466-131350688	132840586	N/A	N/A	Unclassified_Cell_type_specific	12:132840384-132840881	26;13;2	N/A	GALNT9	0.000311219	0.138337624	0.017748572	-3.852483749	0.000224597	-0.102299407
cg03805769	8	N/A	N/A	N/A	0.092	0.339280047	0.73	0.822	N/A	N/A	N/A	ENST00000525246.1	TSS1500	TDH	N/A	11196119	N/A	N/A	N/A	N/A	0;2	N/A	TDH	0.00050657	0.107983398	0.013854156	-4.166922092	7.32E-05	-0.096559025
cg03925970	8	N/A	N/A	N/A	0.129	0.313224685	0.576	0.705	N/A	N/A	N/A	N/A	N/A	N/A	N/A	140352581	N/A	N/A	N/A	N/A	47	TRUE	N/A	0.000323315	0.192731947	0.024727306	-3.690199614	0.000392226	-0.11636994
cg03957884	13	N/A	N/A	N/A	0.111	0.34056809	0.69	0.801	ENST00000577004.1	3'UTR	RP11-363G2.5	ENST00000577004.1	3'UTR	RP11-363G2.5	13:22369764-22370284	23471850	N/A	N/A	N/A	N/A	38;37;27;23;22;3	N/A	N/A	0.000702216	0.169574498	0.02175623	-3.839060545	0.000235327	-0.112924926
cg03977478	1	N/A	3	chr1:47570545-47571015	0.092	0.3004991	0.585	0.677	ENST00000444042.2	3'UTR	CYP4A22-AS1	ENST00000444042.2	3'UTR	CYP4A22-AS1	N/A	47570645	N/A	N/A	N/A	N/A	1;11;16;46	N/A	CYP4Z1	0.000166533	0.116012374	0.014884265	-3.937859774	0.000166534	-0.095443644
cg04052769	17	N/A	3	chr17:48280225-48280455	0.108	0.3004991	0.435	0.544	ENST00000225964.5	TSS1500	COL1A1	ENST00000225964.5	TSS1500	COL1A1	N/A	48280432	N/A	N/A	N/A	N/A	1;21;24;40;44	N/A	COL1A1	0.000159996	0.137965015	0.017700766	-3.886425972	0.00019951	-0.102927662
cg04088012	3	N/A	N/A	N/A	0.079	0.358675661	0.648	0.727	ENST00000446702.2;ENST00000539053.1;ENST00000350110.2	TSS1500;TSS1500;TSS1500	CNTN6;CNTN6;CNTN6	ENST00000446702.2;ENST00000397479.2;ENST00000350110.2	TSS1500;TSS1500;TSS1500	CNTN6;CNTN6;CNTN6	N/A	1132846	N/A	N/A	N/A	N/A	0;1	N/A	CNTN6;CNTN6;CNTN6	0.001271367	0.100851979	0.012939203	-3.708928347	0.00036806	-0.084547915
cg04164047	11	N/A	N/A	N/A	0.084	0.34056809	0.555	0.639	N/A	N/A	N/A	N/A	N/A	N/A	N/A	257187	6	chr11:256633-258519	N/A	N/A	49;1	N/A	N/A	0.000653547	0.105890368	0.013585623	-3.75400424	0.000315572	-0.087539524
cg04264072	12	N/A	3	chr12:2789125-2790155	0.105	0.289599987	0.531	0.636	ENST00000501371.1	3'UTR	CACNA1C-AS1	ENST00000501371.1	3'UTR	CACNA1C-AS1	N/A	2789286	N/A	N/A	N/A	N/A	2	N/A	CACNA1C-AS1;CACNA1C;CACNA1C;CACNA1C;CACNA1C;CACNA1C;CACNA1C;CACNA1C;CACNA1C;CACNA1C;CACNA1C;CACNA1C;CACNA1C;CACNA1C;CACNA1C;CACNA1C;CACNA1C;CACNA1C;CACNA1C;CACNA1C;CACNA1C;CACNA1C;CACNA1C;CACNA1C	5.42E-05	0.120107942	0.015409722	-4.630098343	1.29E-05	-0.110988908
cg04279633	9	N/A	3	chr9:133305185-133305695	0.112	0.3004991	0.688	0.8	ENST00000302481.1;ENST00000428715.1	TSS200;ExonBnd	HMCN2;HMCN2	ENST00000302481.1;ENST00000428715.1	TSS200;ExonBnd	HMCN2;HMCN2	N/A	133305662	N/A	N/A	N/A	N/A	18;43	N/A	HMCN2;HMCN2	0.000147631	0.143389182	0.018396681	-4.017355442	0.000125611	-0.107915655
cg04488853	11	RDMR	N/A	N/A	0.108	0.343286586	0.594	0.702	ENST00000532715.1;ENST00000334619.2	3'UTR;3'UTR	CCKBR;CCKBR	ENST00000532715.1;ENST00000334619.2	3'UTR;3'UTR	CCKBR;CCKBR	N/A	6293288	N/A	N/A	N/A	N/A	44;6;1	N/A	CCKBR	0.000868866	0.154167498	0.019779528	-3.818748713	0.000252499	-0.107185893
cg04567009	1	N/A	N/A	N/A	0.102	0.331805309	0.568	0.67	N/A	N/A	N/A	ENST00000534489.1;ENST00000534776.1;ENST00000533780.1;ENST00000534776.1	3'UTR;5'UTR;TSS1500;1stExon	FCGR3B;FCGR3B;FCGR3B;FCGR3B	N/A	161600769	N/A	N/A	N/A	N/A	44;27;2	N/A	FCGR3B	0.000453445	0.128552725	0.016493179	-3.843147039	0.00023201	-0.098411217
cg04570585	10	N/A	3	chr10:71426685-71426995	0.089	0.343286586	0.604	0.693	ENST00000434931.1;ENST00000416265.1	TSS1500;TSS1500	RP11-242G20.1;RP11-242G20.1	ENST00000434931.1;ENST00000416265.1	TSS1500;TSS1500	RP11-242G20.1;RP11-242G20.1	N/A	71426761	N/A	N/A	N/A	N/A	39;11;2	N/A	N/A	0.000899927	0.108714355	0.013947937	-3.851435423	0.000225418	-0.090666234
cg04574358	6	N/A	N/A	N/A	0.086	0.313224685	0.607	0.693	N/A	N/A	N/A	N/A	N/A	N/A	N/A	43349415	N/A	N/A	N/A	N/A	19;5	N/A	N/A	0.000348821	0.108624642	0.013936427	-3.884700537	0.000200718	-0.09129516
cg04575997	20	N/A	3	chr20:16844780-16845010	0.09	0.373249525	0.546	0.636	ENST00000422574.1	TSS200	RP5-1195D24.1	ENST00000422574.1	TSS200	RP5-1195D24.1	N/A	16844908	N/A	N/A	N/A	N/A	39;38;37;1	N/A	N/A	0.002234675	0.149324651	0.019158196	-3.709205627	0.000367713	-0.102885544
cg04658744	11	N/A	N/A	N/A	0.103	0.289599987	0.381	0.484	ENST00000529694.1	3'UTR	KCNJ5	ENST00000529694.1	3'UTR	KCNJ5	N/A	128787157	5	chr11:128786647-128787567	N/A	N/A	0;4;16;38	N/A	KCNJ5	5.42E-05	0.111322005	0.014282496	-4.368270397	3.48E-05	-0.101933829
cg04679515	5	N/A	3	chr5:62112925-62113135	0.106	0.3004991	0.528	0.634	N/A	N/A	N/A	N/A	N/A	N/A	N/A	62113067	N/A	N/A	N/A	N/A	38;20;1	N/A	N/A	9.41E-05	0.119736391	0.015362053	-4.126541138	8.48E-05	-0.100856289
cg04758381	18	N/A	3	chr18:3971005-3971250	0.105	0.3004991	0.45	0.555	ENST00000515196.2	5'UTR	DLGAP1	ENST00000515196.2	5'UTR	DLGAP1	N/A	3971140	N/A	N/A	N/A	N/A	28;27;2	N/A	DLGAP1-AS4;DLGAP1;DLGAP1	0.000130739	0.122211661	0.015679627	-4.386675835	3.25E-05	-0.107171044
cg04761746	4	N/A	3	chr4:141177545-141177835	0.11	0.251262158	0.424	0.534	ENST00000394205.3	TSS1500	SCOC	ENST00000394205.3	TSS1500	SCOC	N/A	141177756	N/A	N/A	N/A	N/A	0;41	N/A	SCOC	1.54E-05	0.101326378	0.013000068	-4.989910126	3.12E-06	-0.108136386
cg04762351	10	N/A	3	chr10:15110840-15111115	0.092	0.31163398	0.47	0.563	ENST00000485251.1	5'UTR	OLAH	ENST00000485251.1	5'UTR	OLAH	N/A	15110983	N/A	N/A	N/A	N/A	N/A	TRUE	OLAH;OLAH	0.000311219	0.093668741	0.012017601	-4.205618382	6.36E-05	-0.09062472
cg04914198	1	N/A	3	chr1:203019020-203019495	0.092	0.331805309	0.621	0.714	ENST00000272198.6;ENST00000295706.4	TSS1500;5'UTR	PPFIA4;PPFIA4	ENST00000272198.6;ENST00000295706.4	TSS1500;5'UTR	PPFIA4;PPFIA4	N/A	203019107	N/A	N/A	Unclassified_Cell_type_specific	1:203018975-203019182	12	N/A	PPFIA4	0.000453445	0.116141154	0.014900788	-4.006343365	0.000130641	-0.096898071
cg04944685	12	N/A	N/A	N/A	0.107	0.361557238	0.687	0.794	ENST00000407362.3	TSS1500	ANKS1B	ENST00000407362.3	TSS1500	ANKS1B	N/A	99479830	N/A	N/A	N/A	N/A	N/A	N/A	ANKS1B;ANKS1B;ANKS1B;ANKS1B;ANKS1B;ANKS1B;ANKS1B;ANKS1B	0.001609399	0.162875194	0.020896716	-3.698451996	0.000381397	-0.10718368
cg04999111	12	N/A	3	chr12:129347585-129347815	0.123	0.289599987	0.545	0.668	ENST00000537468.1	TSS1500	GLT1D1	ENST00000542193.1	TSS1500	GLT1D1	N/A	129347679	N/A	N/A	N/A	N/A	39;40	N/A	GLT1D1	5.42E-05	0.163745183	0.021008335	-4.290567398	4.65E-05	-0.121818207
cg05070268	16	N/A	N/A	N/A	0.089	0.34056809	0.677	0.766	ENST00000391893.2;ENST00000248104.7	3'UTR;3'UTR	UNKL;UNKL	ENST00000391893.2;ENST00000248104.7;ENST00000562537.1	3'UTR;3'UTR;3'UTR	UNKL;UNKL;UNKL	16:1354435-1354832	1414687	6	chr16:1411750-1414981	N/A	N/A	32;28;20;14;1	N/A	UNKL	0.000586326	0.091333298	0.011717966	-4.129201889	8.40E-05	-0.08813291
cg05138768	12	RDMR	N/A	N/A	0.081	0.400353951	0.688	0.769	N/A	N/A	N/A	N/A	N/A	N/A	N/A	127207919	N/A	N/A	N/A	N/A	1;12;29	N/A	N/A	0.0051615	0.124213313	0.015936437	-3.7109797	0.000365501	-0.093875393
cg05160879	1	N/A	3	chr1:177322585-177322890	0.108	0.3477615	0.37	0.478	ENST00000451341.1	5'UTR	RP1-35C21.1	ENST00000451341.1	5'UTR	RP1-35C21.1	N/A	177322878	N/A	N/A	N/A	N/A	4	TRUE	N/A	0.001071027	0.160473706	0.020588608	-3.896684885	0.000192471	-0.111255899
cg05162358	10	N/A	N/A	N/A	0.091	0.329393417	0.595	0.686	N/A	N/A	N/A	N/A	N/A	N/A	N/A	123408913	N/A	N/A	N/A	N/A	37;22	N/A	N/A	0.000420932	0.102122515	0.013102211	-4.053377628	0.000110422	-0.091758564
cg05241571	19	N/A	3	chr19:35981165-35981630	0.103	0.3004991	0.624	0.728	ENST00000479340.1	3'UTR	KRTDAP	ENST00000484218.1;ENST00000479340.1	3'UTR;3'UTR	KRTDAP;KRTDAP	N/A	35981224	N/A	N/A	N/A	N/A	16;25;48;49	N/A	KRTDAP	0.000141787	0.125076646	0.016047202	-3.795755625	0.000273379	-0.096047215
cg05255580	19	CDMR	3	chr19:4207605-4207815	0.107	0.289599987	0.617	0.725	N/A	N/A	N/A	N/A	N/A	N/A	N/A	4207676	N/A	N/A	N/A	N/A	39;29;25	N/A	ANKRD24	5.19E-05	0.11517526	0.014776865	-4.400959969	3.08E-05	-0.104316682
cg05267292	10	N/A	3	chr10:3436665-3436930	0.079	0.343286586	0.488	0.568	N/A	N/A	N/A	N/A	N/A	N/A	N/A	3436872	N/A	N/A	N/A	N/A	0;1	N/A	LOC105376360	0.000899927	0.098431032	0.012628598	-3.73287034	0.000339226	-0.08399117
cg05353977	8	N/A	3	chr8:107460065-107460310	0.12	0.313224685	0.679	0.799	ENST00000442977.2;ENST00000442977.2;ENST00000452423.2	5'UTR;1stExon;5'UTR	OXR1;OXR1;OXR1	ENST00000442977.2;ENST00000442977.2;ENST00000452423.2	5'UTR;1stExon;5'UTR	OXR1;OXR1;OXR1	8:107529297-107529432	107460154	N/A	N/A	N/A	N/A	8;14;15;33;37;49	TRUE	OXR1;OXR1;OXR1;OXR1	0.000335845	0.156114572	0.020029335	-4.059183598	0.000108145	-0.113587163
cg05394741	11	N/A	3	chr11:56973725-56974055	0.095	0.368529949	0.586	0.681	N/A	N/A	N/A	N/A	N/A	N/A	N/A	56974005	N/A	N/A	N/A	N/A	14;1	N/A	N/A	0.002027241	0.147123437	0.018875782	-3.793348789	0.000275658	-0.104112208
cg05402253	19	N/A	3	chr19:42556065-42556355	0.108	0.3004991	0.422	0.53	N/A	N/A	N/A	N/A	N/A	N/A	N/A	42556176	N/A	N/A	N/A	N/A	N/A	N/A	GRIK5;GRIK5	0.000195239	0.12886491	0.016533232	-4.121453285	8.64E-05	-0.104522511
cg05417377	10	N/A	N/A	N/A	0.097	0.270415923	0.538	0.635	ENST00000541506.1	5'UTR	SPRN	ENST00000469258.1;ENST00000368520.1;ENST00000541080.1;ENST00000541506.1	TSS200;5'UTR;3'UTR;5'UTR	CYP2E1;CYP2E1;CYP2E1;SPRN	N/A	135350807	N/A	N/A	N/A	N/A	2	N/A	CYP2E1	2.80E-05	0.099906779	0.012817935	-4.318228245	4.20E-05	-0.095658064
cg05468345	12	N/A	3	chr12:2657340-2657635	0.129	0.299350176	0.634	0.763	ENST00000491104.1	5'UTR	CACNA1C	ENST00000491104.1	5'UTR	CACNA1C	N/A	2657551	N/A	N/A	N/A	N/A	1;32	N/A	CACNA1C;CACNA1C;CACNA1C;CACNA1C;CACNA1C;CACNA1C;CACNA1C;CACNA1C;CACNA1C;CACNA1C;CACNA1C;CACNA1C;CACNA1C;CACNA1C;CACNA1C;CACNA1C;CACNA1C;CACNA1C;CACNA1C;CACNA1C;CACNA1C;CACNA1C;CACNA1C	8.65E-05	0.187924725	0.024110544	-4.23238945	5.76E-05	-0.129040033
cg05479166	17	N/A	3	chr17:79608925-79609415	0.094	0.251262158	0.667	0.762	ENST00000328585.4;ENST00000572675.1	TSS200;TSS200	TSPAN10;TSPAN10	ENST00000571707.1;ENST00000540189.2;ENST00000572675.1;ENST00000570300.1;ENST00000574882.1	TSS200;TSS200;TSS200;3'UTR;5'UTR	TSPAN10;TSPAN10;TSPAN10;NPLOC4;TSPAN10	N/A	79609346	N/A	N/A	N/A	N/A	1;39;43	TRUE	TSPAN10	1.54E-05	0.09559746	0.012265053	-4.480949879	2.28E-05	-0.096440807
cg05500240	16	N/A	N/A	N/A	0.115	0.3004991	0.627	0.742	N/A	N/A	N/A	ENST00000569108.1	5'UTR	SPIRE2	16:88452968-88453309	89925609	6	chr16:89924667-89925883	N/A	N/A	6;11	N/A	SPIRE2	0.000159996	0.163161956	0.020933507	-3.958066702	0.000155063	-0.113680549
cg05510129	12	N/A	N/A	N/A	0.083	0.34056809	0.707	0.79	ENST00000542680.1	TSS200	CACNA1C-IT3	ENST00000542680.1	TSS200	CACNA1C-IT3	N/A	2378802	N/A	N/A	N/A	N/A	20	N/A	CACNA1C-IT3;CACNA1C;CACNA1C;CACNA1C;CACNA1C;CACNA1C;CACNA1C;CACNA1C;CACNA1C;CACNA1C;CACNA1C;CACNA1C;CACNA1C;CACNA1C;CACNA1C;CACNA1C;CACNA1C;CACNA1C;CACNA1C;CACNA1C;CACNA1C;CACNA1C;CACNA1C;CACNA1C	0.000727778	0.095844207	0.012296711	-3.735142231	0.000336604	-0.082923554
cg05587380	10	N/A	3	chr10:61704280-61704595	0.122	0.3004991	0.456	0.578	N/A	N/A	N/A	N/A	N/A	N/A	N/A	61704487	N/A	N/A	N/A	N/A	N/A	N/A	N/A	0.000195239	0.178067739	0.022845903	-3.875799656	0.000207061	-0.116661727
cg05616466	1	N/A	N/A	N/A	0.092	0.348987504	0.663	0.755	ENST00000289429.5	TSS1500	CD1A	ENST00000289429.5	TSS1500	CD1A	N/A	158223034	N/A	N/A	N/A	N/A	43;15;9	N/A	CD1A	0.001108623	0.111124585	0.014257167	-3.954908609	0.000156805	-0.093753725
cg05631424	7	N/A	N/A	N/A	0.112	0.316424232	0.502	0.614	N/A	N/A	N/A	N/A	N/A	N/A	N/A	219373	6	chr7:216381-221037	N/A	N/A	20;22;30	N/A	FAM20C	0.00036226	0.160476072	0.020588911	-3.719984055	0.000354467	-0.106925115
cg05646472	2	N/A	3	chr2:1770285-1770595	0.098	0.3004991	0.636	0.734	N/A	N/A	N/A	N/A	N/A	N/A	N/A	1770387	N/A	N/A	N/A	N/A	0	N/A	N/A	0.000153698	0.10500935	0.013472589	-4.424838543	2.81E-05	-0.100047037
cg05649391	11	N/A	3	chr11:47358920-47359330	0.134	0.347055498	0.69	0.823	ENST00000399249.2	ExonBnd	MYBPC3	ENST00000256993.4	ExonBnd	MYBPC3	11:47315569-47315903	47359115	N/A	N/A	N/A	N/A	33;32	N/A	MYBPC3	0.000999306	0.286560006	0.036765347	-3.756015062	0.000313405	-0.144073308
cg05650586	10	N/A	N/A	N/A	0.087	0.355076036	0.527	0.615	ENST00000455457.2;ENST00000492202.1	TSS1500;5'UTR	C10orf112;C10orf112	ENST00000377265.3;ENST00000492202.1	TSS1500;5'UTR	C10orf112;C10orf112	N/A	19777717	N/A	N/A	N/A	N/A	N/A	TRUE	MALRD1	0.001187454	0.129801487	0.016653394	-3.723784208	0.000349906	-0.096249029
cg05666813	18	N/A	3	chr18:8453565-8453775	0.087	0.345834998	0.531	0.618	N/A	N/A	N/A	N/A	N/A	N/A	N/A	8453618	N/A	N/A	N/A	N/A	35;30;20;18	N/A	N/A	0.000965117	0.107019067	0.013730434	-3.908095598	0.00018492	-0.091081589
cg05684859	2	N/A	N/A	N/A	0.1	0.343286586	0.599	0.698	ENST00000451511.1;ENST00000417609.1;ENST00000451476.1;ENST00000435237.1	TSS1500;TSS1500;5'UTR;5'UTR	AC011752.1;AC011752.1;AC011752.1;AC067959.1	ENST00000451511.1;ENST00000417609.1;ENST00000451476.1;ENST00000435237.1	TSS1500;TSS1500;5'UTR;5'UTR	AC011752.1;AC011752.1;AC011752.1;AC067959.1	N/A	21618087	N/A	N/A	N/A	N/A	N/A	N/A	N/A	0.000868866	0.143264244	0.018380652	-3.995737314	0.000135668	-0.107379258
cg05756780	1	N/A	3	chr1:154380680-154381195	-0.113	0.3004991	0.474	0.362	N/A	N/A	N/A	N/A	N/A	N/A	N/A	154380705	N/A	N/A	Promoter_Associated	1:154380474-154380866	41;46	N/A	IL6R;IL6R	0.000173317	0.166688034	0.021385899	4.136710644	8.17E-05	0.119243309
cg05826944	2	N/A	3	chr2:149640145-149640395	0.093	0.3004991	0.655	0.748	ENST00000446781.1	3'UTR	AC105402.4	ENST00000446781.1	3'UTR	AC105402.4	N/A	149640259	N/A	N/A	N/A	N/A	17;2	N/A	KIF5C;MIR1978	0.000173317	0.098769144	0.012671977	-4.322875977	4.12E-05	-0.095195964
cg05954120	1	N/A	3	chr1:156254640-156254855	0.093	0.3004991	0.47	0.563	ENST00000295694.5;ENST00000357501.2;ENST00000405535.2;ENST00000495881.1	5'UTR;5'UTR;5'UTR;5'UTR	TMEM79;TMEM79;TMEM79;TMEM79	ENST00000485135.1;ENST00000491392.1;ENST00000463670.1;ENST00000295694.5;ENST00000357501.2;ENST00000405535.2;ENST00000495881.1;ENST00000456810.1	TSS1500;TSS1500;5'UTR;5'UTR;5'UTR;5'UTR;5'UTR;5'UTR	TMEM79;TMEM79;TMEM79;TMEM79;TMEM79;TMEM79;TMEM79;TMEM79	N/A	156254757	N/A	N/A	N/A	N/A	13;14;36	N/A	TMEM79;TMEM79	0.000173317	0.111131843	0.014258098	-3.966358185	0.000150579	-0.09398628
cg05996573	12	CDMR	3	chr12:66627860-66628275	0.089	0.343469833	0.532	0.621	N/A	N/A	N/A	N/A	N/A	N/A	12:64914210-64914285	66627943	N/A	N/A	N/A	N/A	4;15;32;40	N/A	IRAK3;IRAK3	0.000932001	0.110412779	0.014165843	-3.765880108	0.000302978	-0.089632109
cg06033357	19	N/A	3	chr19:35991565-35991915	0.132	0.26115703	0.526	0.659	ENST00000462721.1;ENST00000392207.3	3'UTR;3'UTR	DMKN;DMKN	ENST00000460327.1;ENST00000484064.1;ENST00000466587.1;ENST00000472252.1;ENST00000469960.1;ENST00000462721.1;ENST00000392207.3;ENST00000488762.1;ENST00000490622.1;ENST00000467532.1;ENST00000480502.1;ENST00000467637.1;ENST00000462126.1;ENST00000488542.1;ENST00000493979.1;ENST00000463292.1;ENST00000465927.1;ENST00000464894.1;ENST00000492341.1;ENST00000482321.1;ENST00000476246.1;ENST00000471786.1;ENS…	3'UTR;TSS1500;3'UTR;TSS200;TSS1500;3'UTR;3'UTR;3'UTR;3'UTR;3'UTR;3'UTR;3'UTR;3'UTR;3'UTR;3'UTR;3'UTR;3'UTR;3'UTR;3'UTR;3'UTR;3'UTR;3'UTR;3'UTR;3'UTR;3'UTR;3'UTR	DMKN;DMKN;DMKN;DMKN;DMKN;DMKN;DMKN;DMKN;DMKN;DMKN;DMKN;DMKN;DMKN;DMKN;DMKN;DMKN;DMKN;DMKN;DMKN;DMKN;DMKN;DMKN;DMKN;DMKN;DMKN;DMKN	N/A	35991581	N/A	N/A	N/A	N/A	0;43	N/A	DMKN;DMKN;DMKN;DMKN;DMKN;DMKN;DMKN;DMKN	2.23E-05	0.171857814	0.022049177	-4.469032764	2.38E-05	-0.129028067
cg06050191	4	N/A	N/A	N/A	0.108	0.270415923	0.72	0.828	ENST00000513255.1	TSS1500	RP11-18D7.2	ENST00000513255.1	TSS1500	RP11-18D7.2	N/A	183696126	N/A	N/A	N/A	N/A	0;36	N/A	TENM3	2.80E-05	0.119445175	0.01532469	-4.307508469	4.37E-05	-0.104380861
cg06072743	3	N/A	3	chr3:141496425-141497655	0.076	0.3004991	0.771	0.847	ENST00000264952.2	TSS200	GRK7	ENST00000264952.2	TSS200	GRK7	N/A	141496896	N/A	N/A	N/A	N/A	2	N/A	GRK7	0.000173317	0.095728457	0.01228186	-3.749937773	0.000319997	-0.083155707
cg06082804	10	N/A	N/A	N/A	0.105	0.343286586	0.695	0.801	ENST00000478859.1	3'UTR	FGFR2	ENST00000463870.1;ENST00000478859.1;ENST00000490349.1	3'UTR;3'UTR;3'UTR	FGFR2;FGFR2;FGFR2	N/A	123277057	N/A	N/A	N/A	N/A	46;25;10;5;4	N/A	FGFR2;FGFR2;FGFR2;FGFR2;FGFR2;FGFR2;FGFR2;FGFR2;FGFR2	0.00083879	0.133864789	0.017174712	-4.103799343	9.21E-05	-0.106149465
cg06087493	1	N/A	3	chr1:171832760-171832970	0.087	0.359255665	0.698	0.784	ENST00000450800.1	TSS1500	DNM3-IT1	ENST00000450800.1	TSS1500	DNM3-IT1	N/A	171832884	N/A	N/A	N/A	N/A	42;30	N/A	DNM3-IT1;DNM3;DNM3;DNM3	0.001315319	0.101486374	0.013020595	-3.947613001	0.000160899	-0.089455813
cg06121644	7	N/A	N/A	N/A	0.099	0.3004991	0.583	0.682	ENST00000395796.3;ENST00000345378.2;ENST00000476008.1	TSS1500;TSS1500;3'UTR	GCK;GCK;GCK	ENST00000395796.3;ENST00000345378.2;ENST00000476008.1	TSS1500;TSS1500;3'UTR	GCK;GCK;GCK	N/A	44200059	N/A	N/A	N/A	N/A	N/A	N/A	GCK;GCK;GCK	0.000111004	0.103544083	0.013284597	-4.404974461	3.03E-05	-0.098982863
cg06159181	11	N/A	3	chr11:70072625-70073390	0.086	0.366176803	0.606	0.692	N/A	N/A	N/A	N/A	N/A	N/A	N/A	70072977	N/A	N/A	Unclassified_Cell_type_specific	11:70072731-70073380	39	TRUE	N/A	0.001777814	0.115996354	0.01488221	-3.84395051	0.000231363	-0.09349826
cg06168007	14	N/A	N/A	N/A	0.106	0.289599987	0.592	0.698	ENST00000332068.8	TSS1500	NRXN3	ENST00000332068.8;ENST00000556088.1;ENST00000554738.1;ENST00000554738.1	TSS1500;TSS1500;5'UTR;1stExon	NRXN3;NRXN3;NRXN3;NRXN3	N/A	78708786	N/A	N/A	N/A	N/A	28;27;2	N/A	NRXN3	5.66E-05	0.144811773	0.018579198	-3.696624994	0.00038377	-0.10102246
cg06178312	12	N/A	N/A	N/A	0.087	0.359255665	0.669	0.756	ENST00000548344.1	3'UTR	RP11-690J15.1	ENST00000548344.1	3'UTR	RP11-690J15.1	N/A	98549057	N/A	N/A	N/A	N/A	3	N/A	N/A	0.001315319	0.097951476	0.012567071	-4.017660618	0.000125474	-0.089198902
cg06275503	11	N/A	3	chr11:120093805-120094310	0.109	0.361557238	0.457	0.566	ENST00000531220.1	5'UTR	OAF	ENST00000531220.1	5'UTR	OAF	N/A	120094036	N/A	N/A	N/A	N/A	38;2	N/A	OAF	0.001609399	0.161392542	0.020706493	-4.154179096	7.67E-05	-0.117746733
cg06288869	8	N/A	N/A	N/A	0.1	0.376508934	0.798	0.898	N/A	N/A	N/A	N/A	N/A	N/A	8:112724242-112724351	112655155	N/A	N/A	N/A	N/A	45;33	N/A	N/A	0.002383442	0.141211345	0.018117267	-3.832160711	0.000241031	-0.102890953
cg06331896	16	N/A	3	chr16:85141260-85141930	0.094	0.402523346	0.584	0.678	N/A	N/A	N/A	N/A	N/A	N/A	N/A	85141362	N/A	N/A	Unclassified_Cell_type_specific	16:85141161-85141370	3;8;14;32;47	N/A	FAM92B	0.005476414	0.141940877	0.018210865	-3.736570358	0.000334966	-0.100946583
cg06393703	5	N/A	3	chr5:3642805-3643215	0.105	0.3004991	0.622	0.726	N/A	N/A	N/A	N/A	N/A	N/A	N/A	3643101	N/A	N/A	N/A	N/A	18;40	N/A	N/A	0.000125521	0.136762518	0.017546487	-3.935796976	0.000167749	-0.103582315
cg06412045	5	N/A	3	chr5:96632860-96633095	0.107	0.313224685	0.214	0.321	ENST00000504578.1	5'UTR	RP11-155G15.2	ENST00000504578.1	5'UTR	RP11-155G15.2	N/A	96632966	N/A	N/A	N/A	N/A	27;28;28;29;35	N/A	N/A	0.000323315	0.134877068	0.017304586	-4.154711246	7.66E-05	-0.107652105
cg06437195	6	N/A	N/A	N/A	0.12	0.271705566	0.407	0.527	N/A	N/A	N/A	ENST00000468142.1	5'UTR	PHACTR1	N/A	13195141	6	chr6:13194989-13195592	Unclassified_Cell_type_specific	6:13195022-13195571	1;10;21	N/A	PHACTR1;PHACTR1	3.20E-05	0.147026833	0.018863388	-4.57825613	1.57E-05	-0.121693924
cg06524447	12	N/A	N/A	N/A	0.088	0.335454969	0.674	0.762	ENST00000536009.1	3'UTR	RP11-64B16.5	ENST00000536009.1	3'UTR	RP11-64B16.5	N/A	119673478	N/A	N/A	N/A	N/A	46	TRUE	N/A	0.000470554	0.103551259	0.013285517	-3.796802998	0.000272394	-0.087413184
cg06605515	5	N/A	3	chr5:56800300-56800570	0.096	0.345834998	0.536	0.632	ENST00000506106.1	5'UTR	CTD-2023N9.1	ENST00000506106.1	5'UTR	CTD-2023N9.1	N/A	56800397	N/A	N/A	N/A	N/A	0;45;50	N/A	N/A	0.000965117	0.126833809	0.016272644	-3.719737291	0.000354765	-0.095053315
cg06643080	11	N/A	N/A	N/A	0.092	0.345834998	0.635	0.727	ENST00000511013.2;ENST00000511013.2;ENST00000528316.1	3'UTR;1stExon;TSS1500	RP11-626H12.3;RP11-626H12.3;RP11-626H12.3	ENST00000511013.2;ENST00000511013.2;ENST00000528316.1	3'UTR;1stExon;TSS1500	RP11-626H12.3;RP11-626H12.3;RP11-626H12.3	N/A	69910569	N/A	N/A	N/A	N/A	1;38	N/A	LOC101928443;LOC101928443	0.000965117	0.119556538	0.015338978	-3.916449785	0.000179572	-0.096443705
cg06682083	6	N/A	3	chr6:455060-455275	0.093	0.373249525	0.619	0.712	N/A	N/A	N/A	N/A	N/A	N/A	N/A	455213	N/A	N/A	N/A	N/A	18	N/A	N/A	0.002234675	0.117410544	0.015063649	-4.005946159	0.000130826	-0.097418018
cg06693170	2	N/A	3	chr2:128528600-128528855	0.094	0.361557238	0.619	0.713	ENST00000322313.4;ENST00000393006.1	5'UTR;5'UTR	WDR33;WDR33	ENST00000436787.1;ENST00000408998.1;ENST00000322313.4;ENST00000393006.1	5'UTR;5'UTR;5'UTR;5'UTR	WDR33;WDR33;WDR33;WDR33	N/A	128528738	N/A	N/A	N/A	N/A	46;6;2;1	N/A	WDR33;WDR33;WDR33	0.001609399	0.121411942	0.015577024	-3.726056099	0.000347206	-0.093135513
cg06738349	12	N/A	N/A	N/A	0.105	0.298954108	0.689	0.793	N/A	N/A	N/A	N/A	N/A	N/A	N/A	125122643	4	chr12:125121989-125122655	N/A	N/A	1;5	N/A	N/A	7.31E-05	0.124805945	0.016012471	-3.913639069	0.000181354	-0.098478235
cg06744804	16	N/A	3	chr16:2550685-2551195	0.092	0.3477615	0.479	0.571	N/A	N/A	N/A	ENST00000569874.1	TSS200	TBC1D24	N/A	2550713	N/A	N/A	N/A	N/A	49;29;17;1	N/A	TBC1D24;TBC1D24	0.001034598	0.114341311	0.01466987	-3.902493954	0.00018859	-0.094031297
cg06783981	11	N/A	3	chr11:71293165-71293355	0.098	0.330840075	0.566	0.664	ENST00000398530.1;ENST00000398530.1;ENST00000526239.1;ENST00000343767.3	3'UTR;1stExon;3'UTR;3'UTR	KRTAP5-11;KRTAP5-11;KRTAP5-11;AP000867.1	ENST00000398530.1;ENST00000398530.1;ENST00000526239.1;ENST00000343767.3	3'UTR;1stExon;3'UTR;3'UTR	KRTAP5-11;KRTAP5-11;KRTAP5-11;AP000867.1	N/A	71293184	N/A	N/A	N/A	N/A	1;20;34;44;45	N/A	KRTAP5-11;KRTAP5-11	0.00043691	0.14080579	0.018065235	-3.969406128	0.000148962	-0.105861366
cg06869641	2	N/A	N/A	N/A	0.1	0.379894264	0.511	0.611	N/A	N/A	N/A	N/A	N/A	N/A	N/A	71947929	N/A	N/A	N/A	N/A	N/A	TRUE	N/A	0.002708133	0.160432012	0.020583258	-3.962409973	0.000152698	-0.11283011
cg06937207	17	N/A	N/A	N/A	0.097	0.351920523	0.451	0.548	N/A	N/A	N/A	N/A	N/A	N/A	N/A	35060112	6	chr17:35060019-35061459	Unclassified_Cell_type_specific	17:35059935-35060169	2;9;35;37	N/A	N/A	0.001147421	0.140256122	0.017994713	-3.832284451	0.000240928	-0.102545194
cg07003429	2	N/A	3	chr2:43434705-43434995	0.087	0.34056809	0.53	0.617	N/A	N/A	N/A	N/A	N/A	N/A	N/A	43434913	N/A	N/A	N/A	N/A	N/A	N/A	N/A	0.000630392	0.108047872	0.013862428	-3.878192186	0.000205338	-0.090922646
cg07028249	8	N/A	3	chr8:66758325-66758615	0.097	0.31163398	0.567	0.664	N/A	N/A	N/A	N/A	N/A	N/A	N/A	66758368	N/A	N/A	N/A	N/A	51	N/A	N/A	0.000311219	0.11395978	0.01462092	-4.197648048	6.55E-05	-0.099802516
cg07236737	17	N/A	N/A	N/A	0.094	0.307745622	0.618	0.712	N/A	N/A	N/A	N/A	N/A	N/A	N/A	32746772	N/A	N/A	Unclassified	17:32746590-32747643	0;9;14;27	N/A	N/A	0.000266897	0.112848439	0.014478336	-3.904072523	0.000187549	-0.093447536
cg07367593	18	N/A	N/A	N/A	0.084	0.313224685	0.676	0.76	N/A	N/A	N/A	N/A	N/A	N/A	N/A	38011933	N/A	N/A	N/A	N/A	0;1;25;30;31	N/A	N/A	0.000348821	0.094480106	0.012121698	-3.732207537	0.000339994	-0.082275681
cg07373985	3	N/A	3	chr3:73434025-73434275	0.104	0.307745622	0.66	0.764	ENST00000416926.1	ExonBnd	PDZRN3	ENST00000478209.1;ENST00000494559.1	3'UTR;ExonBnd	PDZRN3;PDZRN3	3:73515379-73516763	73434072	N/A	N/A	N/A	N/A	35;25;11;2	N/A	PDZRN3;PDZRN3;PDZRN3;PDZRN3;PDZRN3	0.000266897	0.145062833	0.018611409	-3.857442617	0.000220753	-0.104871474
cg07427642	5	N/A	3	chr5:177943145-177944555	0.093	0.361557238	0.481	0.573	N/A	N/A	N/A	N/A	N/A	N/A	N/A	177944298	N/A	N/A	N/A	N/A	N/A	N/A	COL23A1	0.001609399	0.13133625	0.016850303	-3.865827084	0.000214395	-0.099971272
cg07546943	2	N/A	3	chr2:236523145-236523410	0.088	0.34056809	0.555	0.643	N/A	N/A	N/A	N/A	N/A	N/A	N/A	236523362	N/A	N/A	N/A	N/A	13;26;33	TRUE	AGAP1;AGAP1	0.000525514	0.094789295	0.012161367	-3.7550385	0.000314455	-0.082843482
cg07782285	19	N/A	N/A	N/A	0.103	0.3004991	0.367	0.469	ENST00000317060.1	3'UTR	DAND5	ENST00000317060.1	3'UTR	DAND5	N/A	13085442	6	chr19:13085136-13086375	N/A	N/A	N/A	N/A	DAND5	0.000125521	0.111089213	0.014252629	-4.341043472	3.85E-05	-0.101306885
cg07805542	1	N/A	3	chr1:9779185-9779435	0.115	0.34056809	0.306	0.421	ENST00000469267.1	5'UTR	PIK3CD	ENST00000469267.1	5'UTR	PIK3CD	N/A	9779309	N/A	N/A	Promoter_Associated	1:9778849-9780380	41;23;17;1	TRUE	PIK3CD	0.000565372	0.145595327	0.018679727	-4.10778904	9.08E-05	-0.110792726
cg07865444	8	N/A	3	chr8:47866325-47866715	0.078	0.378475545	0.687	0.765	N/A	N/A	N/A	N/A	N/A	N/A	8:47985535-47985994	47866659	N/A	N/A	N/A	N/A	N/A	N/A	N/A	0.00262342	0.097855021	0.012554696	-3.795229912	0.000273876	-0.084944785
cg08004951	12	N/A	3	chr12:34358365-34358795	0.142	0.3004991	0.567	0.709	ENST00000362784.1;ENST00000545923.2	TSS200;3'UTR	RN5S357;RP11-313F23.4	ENST00000362784.1;ENST00000545923.2	TSS200;3'UTR	RN5S357;RP11-313F23.4	N/A	34358549	N/A	N/A	N/A	N/A	33;9	N/A	N/A	0.000211254	0.245056325	0.031440469	-3.915273428	0.000180316	-0.138041422
cg08094473	3	N/A	N/A	N/A	0.101	0.340811679	0.569	0.67	ENST00000512277.1;ENST00000507895.1	TSS1500;5'UTR	RP11-231L11.1;SPSB4	ENST00000512277.1;ENST00000507895.1	TSS1500;5'UTR	RP11-231L11.1;SPSB4	N/A	140843817	N/A	N/A	N/A	N/A	0;21;43	N/A	SPSB4	0.00075419	0.147383369	0.018909131	-4.050052166	0.000111747	-0.11015667
cg08215951	2	N/A	N/A	N/A	0.122	0.3004991	0.548	0.67	ENST00000423706.1	TSS200	AC012506.1	ENST00000423706.1	TSS200	AC012506.1	N/A	23555016	N/A	N/A	N/A	N/A	37;33;11;1	N/A	N/A	0.000130739	0.176573021	0.022654133	-4.099116802	9.37E-05	-0.121795759
cg08279008	2	DMR	3	chr2:86262900-86263930	-0.099	0.3004991	0.277	0.177	N/A	N/A	N/A	ENST00000496892.1;ENST00000492034.1	3'UTR;3'UTR	POLR1A;POLR1A	N/A	86263224	N/A	N/A	Promoter_Associated	2:86262784-86264518	1;46	N/A	POLR1A	9.81E-05	0.146142489	0.018749927	3.699319363	0.000380276	0.10154938
cg08288237	16	N/A	3	chr16:88271965-88272235	0.095	0.340811679	0.648	0.743	ENST00000563190.1	5'UTR	LA16c-444G7.1	ENST00000563190.1	5'UTR	LA16c-444G7.1	N/A	88272006	N/A	N/A	N/A	N/A	4;34	N/A	N/A	0.00075419	0.131106463	0.016820821	-3.693169355	0.000388296	-0.096045621
cg08385266	2	N/A	N/A	N/A	0.112	0.3004991	0.476	0.588	N/A	N/A	N/A	N/A	N/A	N/A	N/A	28769125	6	chr2:28766296-28769429	N/A	N/A	40;1	N/A	PLB1;PLB1	0.000173317	0.163735914	0.021007145	-3.774390697	0.000294249	-0.109362222
cg08447650	12	N/A	N/A	N/A	0.119	0.313224685	0.616	0.735	ENST00000302438.5;ENST00000545002.1	TSS1500;3'UTR	KSR2;KSR2	ENST00000302438.5;ENST00000545002.1	TSS1500;3'UTR	KSR2;KSR2	N/A	118113480	N/A	N/A	N/A	N/A	1	N/A	KSR2	0.000348821	0.160132342	0.020544811	-3.912167788	0.000182294	-0.111512475
cg08600197	19	N/A	3	chr19:51056765-51057255	0.087	0.393458986	0.686	0.774	ENST00000389201.3	5'UTR	LRRC4B	ENST00000389201.3	5'UTR	LRRC4B	N/A	51056945	N/A	N/A	N/A	N/A	1	N/A	LRRC4B	0.004182688	0.116120181	0.014898097	-3.702135324	0.000376657	-0.090579093
cg08660562	12	CDMR	3	chr12:66627860-66628275	0.11	0.345834998	0.55	0.66	N/A	N/A	N/A	N/A	N/A	N/A	N/A	66627900	N/A	N/A	N/A	N/A	0;1;10;47	N/A	IRAK3;IRAK3	0.000965117	0.189323299	0.02428998	-3.868492126	0.000212411	-0.120099127
cg08684581	4	N/A	N/A	N/A	0.109	0.360809725	0.616	0.724	ENST00000505687.1	5'UTR	GRID2	ENST00000505687.1	5'UTR	GRID2	N/A	93309639	N/A	N/A	N/A	N/A	48;34;19;4	TRUE	GRID2	0.001407404	0.182658534	0.023434898	-3.935079336	0.000168174	-0.119689174
cg08714092	3	N/A	3	chr3:4049960-4050190	0.083	0.359255665	0.592	0.675	N/A	N/A	N/A	N/A	N/A	N/A	N/A	4050094	N/A	N/A	N/A	N/A	2	N/A	N/A	0.001315319	0.092741194	0.011898598	-3.783366203	0.000285303	-0.082473859
cg08721301	3	N/A	3	chr3:52259985-52260375	0.091	0.366176803	0.434	0.525	ENST00000360658.2	TSS200	TLR9	ENST00000360658.2	TSS200	TLR9	N/A	52260227	N/A	N/A	Unclassified	3:52260017-52260416	N/A	N/A	TLR9	0.001837412	0.122170503	0.015674347	-3.81009531	0.000260172	-0.095231734
cg08729793	4	N/A	3	chr4:39466725-39466975	0.091	0.331805309	0.516	0.606	ENST00000515061.1;ENST00000340169.2	5'UTR;ExonBnd	LIAS;LIAS	ENST00000515061.1;ENST00000340169.2	5'UTR;ExonBnd	LIAS;LIAS	N/A	39466816	N/A	N/A	Gene_Associated_Cell_type_specific	4:39466707-39467001	N/A	N/A	LIAS;LIAS;LIAS;LIAS;LIAS;LIAS;MIR1273H	0.000453445	0.114704836	0.01471651	-3.739010096	0.000332185	-0.090797216
cg08757989	13	N/A	N/A	N/A	0.085	0.34056809	0.731	0.816	N/A	N/A	N/A	N/A	N/A	N/A	13:111664803-111665443	112617294	4	chr13:112616477-112617917	N/A	N/A	45	N/A	N/A	0.000565372	0.118573365	0.015212838	-3.825532436	0.000246635	-0.094144225
cg08764451	3	N/A	3	chr3:184390165-184390495	0.093	0.343286586	0.55	0.644	N/A	N/A	N/A	N/A	N/A	N/A	N/A	184390224	N/A	N/A	N/A	N/A	50;15;2	N/A	N/A	0.000868866	0.121268562	0.015558629	-3.785917282	0.000282808	-0.094363712
cg08939673	16	N/A	3	chr16:12769780-12770075	0.112	0.3004991	0.51	0.622	N/A	N/A	N/A	N/A	N/A	N/A	N/A	12769831	N/A	N/A	N/A	N/A	42	N/A	CPPED1;CPPED1	0.000166533	0.141862894	0.01820086	-4.157547474	7.58E-05	-0.110467538
cg08949101	21	N/A	N/A	N/A	0.098	0.31163398	0.558	0.656	ENST00000300258.3	TSS200	TCP10L	ENST00000300258.3	TSS200	TCP10L	N/A	33957957	N/A	N/A	N/A	N/A	19;17;2	N/A	TCP10L	0.000311219	0.11659697	0.014959268	-4.011258125	0.000128373	-0.097188368
cg08962888	17	N/A	3	chr17:76968120-76968795	0.097	0.271705566	0.595	0.692	N/A	N/A	N/A	N/A	N/A	N/A	N/A	76968215	N/A	N/A	N/A	N/A	45;41;30;20;19;1	TRUE	LGALS3BP	3.06E-05	0.09827874	0.012609059	-3.802897215	0.000266724	-0.085275739
cg08977815	6	N/A	N/A	N/A	0.106	0.3004991	0.515	0.622	ENST00000414505.1;ENST00000338305.6	TSS1500;5'UTR	RP11-121P10.1;LRFN2	ENST00000414505.1;ENST00000338305.6	TSS1500;5'UTR	RP11-121P10.1;LRFN2	N/A	40470871	N/A	N/A	N/A	N/A	0;3;23	N/A	LRFN2	0.000195239	0.130857304	0.016788854	-4.122146606	8.62E-05	-0.105342247
cg09093208	17	N/A	N/A	N/A	-0.11	0.316424232	0.579	0.469	ENST00000408569.1	TSS200	U3	ENST00000408569.1	TSS200	U3	N/A	42381319	N/A	N/A	N/A	N/A	10;8;2	N/A	RUNDC3A-AS1	0.00036226	0.140722293	0.018054522	3.744450331	0.000326063	0.100694612
cg09118371	6	N/A	3	chr6:166055305-166055575	0.106	0.3004991	0.505	0.611	ENST00000366882.1	5'UTR	PDE10A	ENST00000366882.1	5'UTR	PDE10A	N/A	166055505	N/A	N/A	N/A	N/A	44;15;1	N/A	PDE10A;PDE10A	0.000187661	0.133541138	0.017133187	-3.80269742	0.000266908	-0.099399395
cg09271857	3	N/A	N/A	N/A	0.104	0.3004991	0.659	0.763	ENST00000357422.2	5'UTR	CCR3	ENST00000357422.2	5'UTR	CCR3	N/A	46275506	6	chr3:46275415-46275590	N/A	N/A	12;1	N/A	N/A	0.000166533	0.133770984	0.017162676	-4.030004501	0.000120063	-0.104509585
cg09350801	1	N/A	3	chr1:15391065-15391295	0.102	0.289599987	0.533	0.636	N/A	N/A	N/A	ENST00000491547.1	5'UTR	KAZN	N/A	15391073	N/A	N/A	N/A	N/A	0;34;38;48	N/A	KAZN;KAZN;KAZN;KAZN;KAZN	4.56E-05	0.120716898	0.015487851	-4.053022861	0.000110563	-0.099755757
cg09353931	2	N/A	N/A	N/A	0.099	0.383987671	0.555	0.655	N/A	N/A	N/A	N/A	N/A	N/A	2:242409355-242411696	242762571	6	chr2:242762527-242763575	N/A	N/A	50;30;13	N/A	N/A	0.003072224	0.161360541	0.020702388	-3.892151356	0.000195552	-0.111452542
cg09372060	7	N/A	3	chr7:32337685-32339235	0.116	0.3004991	0.466	0.581	ENST00000396193.1	TSS200	PDE1C	ENST00000396193.1	TSS200	PDE1C	N/A	32339136	N/A	N/A	N/A	N/A	21	N/A	PDE1C	0.000147631	0.140805827	0.018065239	-4.592855453	1.48E-05	-0.11939659
cg09506797	2	N/A	3	chr2:47026045-47026350	0.095	0.307064862	0.64	0.735	N/A	N/A	N/A	N/A	N/A	N/A	N/A	47026048	N/A	N/A	N/A	N/A	1;49	TRUE	N/A	0.00021971	0.098812002	0.012677476	-4.3770051	3.37E-05	-0.096192777
cg09508060	12	N/A	N/A	N/A	0.094	0.388729943	0.531	0.625	ENST00000545853.1;ENST00000537478.1;ENST00000544711.1;ENST00000545535.1;ENST00000540814.1;ENST00000541065.1;ENST00000541769.1	TSS200;TSS200;TSS200;TSS200;TSS200;TSS200;TSS200	RP11-407A16.3;RP11-407A16.3;RP11-407A16.7;RP11-407A16.7;RP11-407A16.3;RP11-407A16.3;RP11-407A16.4	ENST00000545853.1;ENST00000537478.1;ENST00000544711.1;ENST00000545535.1;ENST00000540814.1;ENST00000541065.1;ENST00000541769.1	TSS200;TSS200;TSS200;TSS200;TSS200;TSS200;TSS200	RP11-407A16.3;RP11-407A16.3;RP11-407A16.7;RP11-407A16.7;RP11-407A16.3;RP11-407A16.3;RP11-407A16.4	N/A	127174919	N/A	N/A	N/A	N/A	40;21;20;17;13	N/A	LOC100996671;LOC100996671;LOC100996671	0.003589047	0.130605019	0.016756487	-3.818035364	0.000253123	-0.098639697
cg09533820	11	N/A	3	chr11:112397465-112397755	0.092	0.3477615	0.493	0.584	ENST00000528496.1;ENST00000529238.1	5'UTR;5'UTR	RP11-65M17.3;RP11-65M17.3	ENST00000528496.1;ENST00000529238.1	5'UTR;5'UTR	RP11-65M17.3;RP11-65M17.3	N/A	112397635	N/A	N/A	N/A	N/A	30;28;2	N/A	LOC101928823	0.001071027	0.119937793	0.015387893	-3.75673008	0.000312638	-0.093223386
cg09643539	5	N/A	3	chr5:53238645-53238870	0.112	0.307082305	0.625	0.738	ENST00000502271.1	3'UTR	ARL15	ENST00000502271.1;ENST00000510591.1	3'UTR;3'UTR	ARL15;ARL15	N/A	53238771	N/A	N/A	N/A	N/A	1	N/A	ARL15	0.000237571	0.152880247	0.019614375	-3.744512081	0.000325995	-0.104955845
cg09659940	6	N/A	N/A	N/A	0.097	0.34056809	0.524	0.621	ENST00000444219.1	5'UTR	RP4-655C5.4	ENST00000444219.1	5'UTR	RP4-655C5.4	N/A	166655814	N/A	N/A	N/A	N/A	7	N/A	LOC101929297	0.000607992	0.125329662	0.016079664	-4.096671581	9.45E-05	-0.10256049
cg09692311	20	N/A	3	chr20:57122805-57123415	0.09	0.330840075	0.585	0.676	ENST00000427140.1	5'UTR	RP5-907D15.2	ENST00000427140.1;ENST00000439558.1;ENST00000424205.1	5'UTR;5'UTR;5'UTR	RP5-907D15.2;RP5-907D15.2;RP5-907D15.2	N/A	57123091	N/A	N/A	N/A	N/A	2	TRUE	APCDD1L-AS1	0.00043691	0.120558601	0.015467542	-3.821507454	0.000250098	-0.094843678
cg09851409	20	N/A	3	chr20:36954625-36955090	0.097	0.298954108	0.662	0.759	ENST00000437016.1;ENST00000489102.1	TSS200;5'UTR	CTD-2308N23.2;BPI	ENST00000437016.1;ENST00000489102.1	TSS200;5'UTR	CTD-2308N23.2;BPI	N/A	36954951	N/A	N/A	N/A	N/A	46;42;6;2	N/A	BPI	7.96E-05	0.126706687	0.016256335	-3.899885178	0.000190324	-0.098929062
cg09864961	11	N/A	N/A	N/A	0.087	0.34056809	0.544	0.63	ENST00000512523.1;ENST00000397262.1;ENST00000381319.4;ENST00000250971.3;ENST00000381330.4	TSS1500;TSS1500;TSS1500;TSS1500;TSS1500	INS;INS;IGF2;INS;INS	ENST00000512523.1;ENST00000421783.1;ENST00000397262.1;ENST00000381319.4;ENST00000250971.3;ENST00000381330.4	TSS1500;TSS1500;TSS1500;TSS1500;TSS1500;TSS1500	INS;INS;INS;IGF2;INS;INS	N/A	2183434	6	chr11:2174846-2196196	N/A	N/A	1	N/A	INS;INS-IGF2;INS-IGF2	0.000565372	0.104213382	0.013370467	-3.744141102	0.000326409	-0.086647414
cg09908402	20	N/A	3	chr20:19894625-19894870	0.116	0.251262158	0.614	0.73	N/A	N/A	N/A	ENST00000488077.1;ENST00000459721.1;ENST00000467569.1	5'UTR;5'UTR;5'UTR	RIN2;RIN2;RIN2	N/A	19894764	N/A	N/A	N/A	N/A	26;41	N/A	RIN2;RIN2	1.16E-05	0.129210725	0.0165776	-4.725199699	8.89E-06	-0.116999008
cg09913882	17	N/A	3	chr17:73612685-73613015	0.091	0.3004991	0.65	0.741	ENST00000293201.8	5'UTR	MYO15B	ENST00000293201.8	5'UTR	MYO15B	17:71124576-71124636	73612981	N/A	N/A	N/A	N/A	0;39	N/A	MYO15B	0.000187661	0.112056554	0.014376738	-3.986599922	0.000140147	-0.094783187
cg09921507	19	N/A	N/A	N/A	0.096	0.345834998	0.498	0.594	N/A	N/A	N/A	N/A	N/A	N/A	N/A	42186380	N/A	N/A	N/A	N/A	3	N/A	CEACAM7;CEACAM7	0.000965117	0.132480678	0.016997132	-3.71768713	0.000357251	-0.097100116
cg09947542	1	N/A	N/A	N/A	0.111	0.307082305	0.501	0.612	N/A	N/A	N/A	N/A	N/A	N/A	N/A	158085438	N/A	N/A	N/A	N/A	32;48	N/A	N/A	0.000237571	0.130945965	0.01680023	-4.117042542	8.78E-05	-0.105268925
cg09960796	15	N/A	N/A	N/A	0.104	0.343286586	0.436	0.54	N/A	N/A	N/A	N/A	N/A	N/A	N/A	43561300	6	chr15:43560877-43561349	Unclassified	15:43560787-43561736	41	N/A	N/A	0.00083879	0.137574882	0.017650713	-3.962614536	0.000152588	-0.104488388
cg10051634	18	N/A	3	chr18:8784260-8784975	0.091	0.34056809	0.708	0.799	ENST00000306285.7	5'UTR	SOGA2	ENST00000521018.1;ENST00000523811.1;ENST00000523811.1;ENST00000517554.1;ENST00000517554.1;ENST00000520495.1;ENST00000306285.7	TSS200;1stExon;5'UTR;1stExon;5'UTR;5'UTR;5'UTR	SOGA2;SOGA2;SOGA2;SOGA2;SOGA2;SOGA2;SOGA2	N/A	8784658	N/A	N/A	N/A	N/A	0;1;7;12;30;40;47	N/A	MTCL1	0.000653547	0.108566388	0.013928953	-3.772940874	0.000295719	-0.089022532
cg10093750	5	N/A	N/A	N/A	0.105	0.251262158	0.604	0.709	N/A	N/A	N/A	N/A	N/A	N/A	N/A	94597756	N/A	N/A	Unclassified_Cell_type_specific	5:94597275-94598000	27;28	N/A	MCTP1	1.69E-05	0.11571732	0.01484641	-4.541532516	1.81E-05	-0.107263781
cg10096084	5	N/A	3	chr5:133115565-133115775	0.102	0.259463096	0.56	0.661	N/A	N/A	N/A	N/A	N/A	N/A	N/A	133115682	N/A	N/A	N/A	N/A	N/A	N/A	N/A	2.13E-05	0.097301238	0.012483646	-5.017903805	2.78E-06	-0.106426917
cg10233913	1	N/A	N/A	N/A	0.097	0.377790857	0.161	0.258	ENST00000375486.4;ENST00000444885.2	TSS1500;TSS1500	PADI2;PADI2	ENST00000375486.4;ENST00000444885.2	TSS1500;TSS1500	PADI2;PADI2	1:17318239-17318786	17446162	6	chr1:17444059-17447147	Unclassified	1:17445204-17446554	N/A	N/A	PADI2	0.002541106	0.113472566	0.014558411	-4.057461739	0.000108816	-0.096805118
cg10236857	17	N/A	3	chr17:79824925-79826435	0.097	0.3004991	0.452	0.549	ENST00000576021.1;ENST00000576021.1;ENST00000576554.1;ENST00000576554.1;ENST00000541078.1	1stExon;5'UTR;1stExon;5'UTR;3'UTR	RP11-498C9.3;RP11-498C9.3;RP11-498C9.3;RP11-498C9.3;ARHGDIA	ENST00000576021.1;ENST00000576021.1;ENST00000576554.1;ENST00000576554.1;ENST00000541078.1	1stExon;5'UTR;1stExon;5'UTR;3'UTR	RP11-498C9.3;RP11-498C9.3;RP11-498C9.3;RP11-498C9.3;ARHGDIA	N/A	79825681	N/A	N/A	N/A	N/A	37;26;9;2	N/A	ARHGDIA	0.000187661	0.109160403	0.014005165	-3.998215675	0.000134477	-0.09378019
cg10240780	2	N/A	N/A	N/A	0.102	0.3004991	0.648	0.751	ENST00000438247.1	3'UTR	AC144450.1	ENST00000438247.1	3'UTR	AC144450.1	N/A	1575852	5	chr2:1575199-1576111	N/A	N/A	28	N/A	N/A	0.000153698	0.136487346	0.017511183	-4.271812439	4.98E-05	-0.110816836
cg10267698	17	N/A	3	chr17:25984345-25984675	0.078	0.360809725	0.342	0.421	N/A	N/A	N/A	N/A	N/A	N/A	N/A	25984399	N/A	N/A	N/A	N/A	17;2	N/A	N/A	0.001360652	0.100528627	0.012897717	-3.784777641	0.00028392	-0.085894175
cg10269671	5	N/A	N/A	N/A	0.097	0.395068927	0.59	0.687	ENST00000377713.3;ENST00000335230.3	TSS1500;TSS1500	SLC36A3;SLC36A3	ENST00000377713.3;ENST00000335230.3	TSS1500;TSS1500	SLC36A3;SLC36A3	N/A	150683820	N/A	N/A	N/A	N/A	0;46	N/A	SLC36A3;SLC36A3	0.004443796	0.14427618	0.018510482	-3.770776987	0.000297926	-0.102573626
cg10275766	2	N/A	3	chr2:173591140-173591430	0.099	0.285616766	0.528	0.628	ENST00000435328.1	3'UTR	AC018712.3	ENST00000455435.1;ENST00000435328.1	3'UTR;3'UTR	AC018712.3;AC018712.3	N/A	173591150	N/A	N/A	N/A	N/A	46;9;2	TRUE	LOC91149	4.18E-05	0.102328475	0.013128636	-4.709454536	9.45E-06	-0.103843547
cg10305797	19	N/A	N/A	N/A	0.097	0.373249525	0.591	0.688	ENST00000338897.3;ENST00000479340.1	TSS1500;3'UTR	KRTDAP;KRTDAP	ENST00000484218.1;ENST00000338897.3;ENST00000479340.1	TSS1500;TSS1500;3'UTR	KRTDAP;KRTDAP;KRTDAP	N/A	35981677	N/A	N/A	N/A	N/A	36	N/A	KRTDAP	0.002234675	0.148742168	0.019083464	-3.810771704	0.000259564	-0.105094872
cg10396153	1	N/A	3	chr1:38683585-38683955	0.081	0.376508934	0.473	0.554	N/A	N/A	N/A	N/A	N/A	N/A	N/A	38683743	N/A	N/A	N/A	N/A	2	N/A	N/A	0.002383442	0.106308562	0.013639277	-3.814706326	0.000256056	-0.088926658
cg10418410	12	N/A	3	chr12:2751360-2751795	0.097	0.289599987	0.573	0.67	N/A	N/A	N/A	ENST00000483136.1;ENST00000481826.1	5'UTR;5'UTR	CACNA1C;CACNA1C	N/A	2751699	N/A	N/A	Unclassified_Cell_type_specific	12:2751458-2751910	0;10;13	N/A	CACNA1C;CACNA1C;CACNA1C;CACNA1C;CACNA1C;CACNA1C;CACNA1C;CACNA1C;CACNA1C;CACNA1C;CACNA1C;CACNA1C;CACNA1C;CACNA1C;CACNA1C;CACNA1C;CACNA1C;CACNA1C;CACNA1C;CACNA1C;CACNA1C;CACNA1C;CACNA1C	5.66E-05	0.098054009	0.012580226	-4.316123486	4.23E-05	-0.094728947
cg10480693	8	N/A	3	chr8:129339200-129339495	0.116	0.251262158	0.643	0.76	N/A	N/A	N/A	N/A	N/A	N/A	N/A	129339255	N/A	N/A	N/A	N/A	15;1	N/A	N/A	1.47E-05	0.118104349	0.015152664	-4.75298357	7.97E-06	-0.112378895
cg10585962	11	N/A	N/A	N/A	0.128	0.190069242	0.594	0.722	ENST00000198801.5	TSS1500	MOGAT2	ENST00000198801.5;ENST00000525093.1	TSS1500;TSS1500	MOGAT2;MOGAT2	N/A	75428198	N/A	N/A	N/A	N/A	0	TRUE	MOGAT2	9.60E-07	0.12339981	0.015832066	-5.098121166	2.01E-06	-0.121327214
cg10590376	12	N/A	3	chr12:107790805-107791095	0.086	0.366176803	0.579	0.665	N/A	N/A	N/A	N/A	N/A	N/A	N/A	107790936	N/A	N/A	N/A	N/A	7	N/A	BTBD11	0.001777814	0.107510758	0.013793517	-3.830430269	0.000242483	-0.089743041
cg10627720	1	N/A	N/A	N/A	0.084	0.366176803	0.532	0.616	N/A	N/A	N/A	N/A	N/A	N/A	N/A	157566891	6	chr1:157566099-157567438	N/A	N/A	7;36	N/A	FCRL4	0.001837412	0.116696536	0.014972043	-3.762601376	0.000306406	-0.092078507
cg10668900	5	N/A	N/A	N/A	0.099	0.343286586	0.678	0.777	ENST00000484750.1	3'UTR	COL23A1	ENST00000484750.1	3'UTR	COL23A1	N/A	177958226	N/A	N/A	N/A	N/A	6;26;29;31	N/A	COL23A1	0.00080967	0.13641054	0.017501329	-3.808055878	0.000262013	-0.100582764
cg10754002	2	N/A	N/A	N/A	0.116	0.3004991	0.561	0.677	N/A	N/A	N/A	N/A	N/A	N/A	N/A	121276805	N/A	N/A	N/A	N/A	26;11;1	N/A	N/A	0.000106523	0.163325635	0.020954507	-4.361486435	3.57E-05	-0.123311177
cg10836477	17	N/A	3	chr17:39786160-39786335	0.082	0.360809725	0.465	0.547	ENST00000438131.1	3'UTR	KRT42P	ENST00000438131.1;ENST00000398469.1	3'UTR;3'UTR	KRT42P;KRT42P	N/A	39786185	N/A	N/A	N/A	N/A	1	N/A	KRT42P	0.001505322	0.100710468	0.012921047	-3.770951509	0.000297747	-0.085702404
cg10851168	11	N/A	3	chr11:70317420-70317735	0.097	0.343286586	0.542	0.639	ENST00000449833.2;ENST00000409161.1;ENST00000423696.2	3'UTR;3'UTR;3'UTR	SHANK2;SHANK2;SHANK2	ENST00000449833.2;ENST00000409161.1;ENST00000424924.1	3'UTR;3'UTR;3'UTR	SHANK2;SHANK2;SHANK2	N/A	70317508	N/A	N/A	Unclassified	11:70317423-70317944	N/A	N/A	SHANK2;SHANK2	0.000899927	0.124549553	0.015979577	-3.881502867	0.000202975	-0.097690061
cg10869615	1	N/A	3	chr1:154379300-154380630	-0.096	0.274942697	0.534	0.438	ENST00000424435.1	TSS1500	RP11-350G8.5	ENST00000424435.1	TSS1500	RP11-350G8.5	N/A	154379748	N/A	N/A	Promoter_Associated	1:154379423-154379754	1	TRUE	IL6R;IL6R;IL6R	3.50E-05	0.090702919	0.011637089	4.536972046	1.84E-05	0.094888277
cg10992465	1	N/A	3	chr1:9503985-9504135	-0.105	0.345834998	0.657	0.552	N/A	N/A	N/A	N/A	N/A	N/A	N/A	9504049	N/A	N/A	N/A	N/A	34;44	TRUE	N/A	0.000965117	0.165145918	0.021188047	3.809275627	0.00026091	0.110701248
cg10996413	18	N/A	3	chr18:45325645-45325875	0.095	0.322645714	0.461	0.556	N/A	N/A	N/A	N/A	N/A	N/A	N/A	45325666	N/A	N/A	N/A	N/A	18	N/A	N/A	0.000390581	0.14297986	0.018344166	-3.908182383	0.000184863	-0.105279937
cg11258931	19	N/A	3	chr19:29991305-29991835	0.111	0.34056809	0.46	0.571	N/A	N/A	N/A	N/A	N/A	N/A	N/A	29991348	N/A	N/A	N/A	N/A	N/A	N/A	LOC284395	0.000565372	0.146072775	0.018740983	-3.718132019	0.00035671	-0.101970121
cg11411922	20	N/A	N/A	N/A	0.093	0.31067187	0.638	0.731	ENST00000375994.2;ENST00000375985.4	TSS1500;TSS1500	MYLK2;MYLK2	ENST00000375994.2;ENST00000375985.4	TSS1500;TSS1500	MYLK2;MYLK2	N/A	30406582	N/A	N/A	Unclassified_Cell_type_specific	20:30406533-30406652	N/A	N/A	MYLK2	0.000299542	0.097215929	0.012472701	-3.922303915	0.000175913	-0.087077573
cg11435826	12	N/A	3	chr12:2792060-2792775	0.097	0.307064862	0.402	0.499	ENST00000501371.1	3'UTR	CACNA1C-AS1	ENST00000501371.1	3'UTR	CACNA1C-AS1	N/A	2792111	N/A	N/A	Unclassified	12:2792033-2792514	11	N/A	CACNA1C;CACNA1C;CACNA1C;CACNA1C;CACNA1C;CACNA1C;CACNA1C;CACNA1C;CACNA1C;CACNA1C;CACNA1C;CACNA1C;CACNA1C;CACNA1C;CACNA1C;CACNA1C;CACNA1C;CACNA1C;CACNA1C;CACNA1C;CACNA1C;CACNA1C;CACNA1C	0.000228479	0.106174651	0.013622096	-4.291771889	4.63E-05	-0.09811575
cg11527405	12	N/A	3	chr12:72964480-72964690	0.103	0.358675661	0.651	0.754	ENST00000549138.1	5'UTR	TRHDE	ENST00000549401.1;ENST00000549138.1;ENST00000549922.1	5'UTR;5'UTR;5'UTR	TRHDE;TRHDE;TRHDE	N/A	72964586	N/A	N/A	N/A	N/A	16;22	N/A	TRHDE	0.001271367	0.13862739	0.017785748	-3.854115248	0.000223325	-0.102443472
cg11624254	21	N/A	3	chr21:38729005-38729235	0.092	0.339280047	0.427	0.519	N/A	N/A	N/A	ENST00000553129.1	3'UTR	TMPRSS3	N/A	38729168	N/A	N/A	N/A	N/A	3;4;48	N/A	N/A	0.000488257	0.113069956	0.014506756	-3.757392645	0.000311929	-0.090528682
cg11709544	1	N/A	3	chr1:26233185-26233795	0.109	0.251262158	0.263	0.371	ENST00000357865.2;ENST00000399728.1;ENST00000465604.1;ENST00000426559.2;ENST00000357865.2	5'UTR;TSS1500;TSS1500;TSS1500;1stExon	STMN1;STMN1;STMN1;STMN1;STMN1	ENST00000357865.2;ENST00000446334.1;ENST00000399728.1;ENST00000465604.1;ENST00000426559.2;ENST00000357865.2	5'UTR;TSS1500;TSS1500;TSS1500;TSS1500;1stExon	STMN1;STMN1;STMN1;STMN1;STMN1;STMN1	1:26104546-26106211	26233404	N/A	N/A	N/A	N/A	41	N/A	STMN1;STMN1;STMN1;STMN1	1.22E-05	0.12878439	0.016522902	-4.104370117	9.19E-05	-0.104127824
cg12153728	7	N/A	N/A	N/A	0.095	0.298954108	0.532	0.627	ENST00000350549.3;ENST00000438520.1	TSS1500;TSS1500	PRSS37;PRSS37	ENST00000350549.3;ENST00000419085.1;ENST00000438520.1;ENST00000452758.1	TSS1500;TSS1500;TSS1500;TSS1500	PRSS37;PRSS37;PRSS37;PRSS37	N/A	141542495	N/A	N/A	N/A	N/A	0;5;31;36	N/A	PRSS37;PRSS37	8.30E-05	0.109957068	0.014107376	-4.018659592	0.000125028	-0.094527133
cg12161935	2	N/A	3	chr2:214005-214450	0.08	0.357591217	0.717	0.796	N/A	N/A	N/A	N/A	N/A	N/A	2:204014-204473	214148	N/A	N/A	N/A	N/A	N/A	N/A	N/A	0.001228757	0.103858133	0.013324889	-3.749472141	0.000320508	-0.086605474
cg12325598	2	N/A	3	chr2:16191325-16191715	0.098	0.348987504	0.64	0.738	ENST00000422415.1;ENST00000426539.1	3'UTR;5'UTR	AC010145.4;AC130710.1	ENST00000422415.1;ENST00000426539.1	3'UTR;5'UTR	AC010145.4;AC130710.1	N/A	16191466	N/A	N/A	N/A	N/A	0	N/A	GACAT3	0.001108623	0.132440804	0.016992016	-4.02937603	0.000120333	-0.10397505
cg12346160	4	N/A	3	chr4:110332020-110332235	0.089	0.330840075	0.535	0.625	ENST00000499713.2	3'UTR	RP11-264J9.1	ENST00000499713.2;ENST00000505895.1;ENST00000510971.1	3'UTR;3'UTR;3'UTR	RP11-264J9.1;RP11-264J9.1;RP11-264J9.1	N/A	110332203	N/A	N/A	N/A	N/A	N/A	N/A	N/A	0.00043691	0.10347854	0.013276188	-3.740686893	0.000330287	-0.086272903
cg12444076	21	N/A	3	chr21:45721925-45722315	0.091	0.34056809	0.487	0.578	ENST00000381188.3;ENST00000496824.1;ENST00000534847.1	5'UTR;5'UTR;5'UTR	PFKL;PFKL;PFKL	ENST00000381188.3;ENST00000496824.1;ENST00000534847.1;ENST00000466134.1	5'UTR;5'UTR;5'UTR;5'UTR	PFKL;PFKL;PFKL;PFKL	N/A	45722068	N/A	N/A	Promoter_Associated	21:45721515-45722793	29;8	N/A	PFKL;PFKL	0.000702216	0.090535873	0.011615657	-4.051627636	0.000111118	-0.086365186
cg12444542	12	N/A	3	chr12:1943125-1943395	0.1	0.3004991	0.695	0.794	ENST00000424079.1;ENST00000537784.1;ENST00000543730.1	TSS1500;5'UTR;5'UTR	LRTM2;CACNA2D4;LRTM2	ENST00000424079.1;ENST00000537784.1;ENST00000543730.1;ENST00000444595.2	TSS1500;5'UTR;5'UTR;3'UTR	LRTM2;CACNA2D4;LRTM2;CACNA2D4	N/A	1943210	N/A	N/A	N/A	N/A	0;17;48	N/A	LRTM2;LRTM2;LRTM2;CACNA2D4	0.000130739	0.122123875	0.015668365	-3.965262175	0.000151164	-0.098501779
cg12466983	1	N/A	N/A	N/A	0.106	0.3004991	0.509	0.614	N/A	N/A	N/A	ENST00000464019.1	5'UTR	ADORA1	N/A	203110197	6	chr1:203109315-203110615	N/A	N/A	0;1;16;24;40;50	N/A	ADORA1;ADORA1	0.000115659	0.132200323	0.016961162	-3.768905163	0.000299847	-0.098145321
cg12470483	18	N/A	3	chr18:72057245-72057455	0.109	0.34056809	0.591	0.7	N/A	N/A	N/A	N/A	N/A	N/A	N/A	72057288	N/A	N/A	N/A	N/A	0;14;33;36	N/A	N/A	0.000607992	0.15487318	0.019870066	-3.915088177	0.000180433	-0.109735504
cg12524488	1	N/A	N/A	N/A	0.14	0.3004991	0.517	0.657	ENST00000439437.2;ENST00000368748.4	TSS200;5'UTR	SPRR2G;SPRR2G	ENST00000439437.2;ENST00000368748.4	TSS200;5'UTR	SPRR2G;SPRR2G	N/A	153122622	N/A	N/A	N/A	N/A	6;27;40	N/A	SPRR2G	0.000211254	0.25892461	0.033219755	-3.806157351	0.000263737	-0.138516307
cg12524894	14	N/A	3	chr14:74975120-74975370	0.11	0.3004991	0.511	0.62	N/A	N/A	N/A	N/A	N/A	N/A	N/A	74975224	N/A	N/A	N/A	N/A	N/A	N/A	LTBP2	0.000166533	0.131097684	0.016819695	-4.298661709	4.51E-05	-0.109168991
cg12547125	7	N/A	N/A	N/A	0.107	0.31067187	0.611	0.718	ENST00000406197.1	3'UTR	CNPY1	ENST00000406197.1	3'UTR	CNPY1	N/A	155280663	N/A	N/A	N/A	N/A	27;28;30;39	N/A	N/A	0.000299542	0.140778607	0.018061747	-3.767946482	0.000300836	-0.101257421
cg12624462	8	N/A	N/A	N/A	0.086	0.381085342	0.621	0.707	ENST00000517369.1	TSS1500	RP11-77B22.2	ENST00000517369.1	TSS1500	RP11-77B22.2	N/A	15830445	N/A	N/A	N/A	N/A	9;36;39	N/A	N/A	0.002885004	0.117208445	0.01503772	-3.905133486	0.000186852	-0.095257625
cg12625731	1	N/A	N/A	N/A	0.094	0.3004991	0.68	0.774	ENST00000515980.1	TSS1500	U4	ENST00000515980.1	TSS1500	U4	N/A	223546283	N/A	N/A	N/A	N/A	31;16;2;1	N/A	N/A	0.000153698	0.093017363	0.01193403	-4.444933891	2.61E-05	-0.094509162
cg12663008	22	N/A	3	chr22:37266385-37266635	0.111	0.296909056	0.53	0.642	ENST00000431290.1;ENST00000330602.2	TSS200;TSS200	CTA-833B7.2;CTA-833B7.2	ENST00000431290.1;ENST00000330602.2	TSS200;TSS200	CTA-833B7.2;CTA-833B7.2	N/A	37266521	N/A	N/A	N/A	N/A	25;19	N/A	NCF4;NCF4	6.44E-05	0.14200803	0.018219481	-3.687310934	0.000396085	-0.099822119
cg12744230	18	N/A	3	chr18:43978705-43979035	0.086	0.3700146	0.669	0.754	ENST00000543885.1	5'UTR	RNF165	ENST00000543885.1	5'UTR	RNF165	N/A	43978953	N/A	N/A	N/A	N/A	3	N/A	RNF165;RNF165	0.002094361	0.094452462	0.012118152	-3.922491312	0.000175797	-0.085834488
cg12840818	11	N/A	3	chr11:64442940-64443215	0.09	0.355076036	0.319	0.409	N/A	N/A	N/A	ENST00000466324.1	3'UTR	NRXN2	N/A	64442979	N/A	N/A	N/A	N/A	N/A	TRUE	NRXN2;NRXN2	0.001187454	0.117259984	0.015044332	-3.75507617	0.000314415	-0.092141956
cg12883617	11	N/A	3	chr11:122647840-122648095	0.098	0.393458986	0.584	0.682	N/A	N/A	N/A	ENST00000533451.1;ENST00000526386.1;ENST00000530917.1	5'UTR;5'UTR;5'UTR	UBASH3B;UBASH3B;UBASH3B	N/A	122648094	N/A	N/A	N/A	N/A	0;1;42	N/A	UBASH3B	0.004182688	0.147917266	0.018977629	-3.819453239	0.000251884	-0.105007209
cg12941931	19	N/A	3	chr19:4559740-4560075	0.115	0.3004991	0.445	0.559	ENST00000301293.3	TSS1500	SEMA6B	ENST00000301293.3	TSS1500	SEMA6B	N/A	4559799	N/A	N/A	N/A	N/A	1;32;37;48;49	N/A	SEMA6B	0.000141787	0.133098519	0.0170764	-4.255855083	5.29E-05	-0.10909491
cg13066930	18	N/A	N/A	N/A	0.112	0.340811679	0.544	0.656	N/A	N/A	N/A	N/A	N/A	N/A	N/A	77369529	6	chr18:77366184-77370327	N/A	N/A	15;40;51	N/A	N/A	0.00075419	0.183509269	0.023544046	-3.711016655	0.000365455	-0.114103891
cg13118735	9	N/A	3	chr9:87582480-87582630	0.101	0.313224685	0.597	0.699	N/A	N/A	N/A	N/A	N/A	N/A	N/A	87582577	N/A	N/A	N/A	N/A	4	N/A	NTRK2;NTRK2	0.000335845	0.138301536	0.017743941	-3.729562759	0.000343077	-0.099483199
cg13335990	11	N/A	3	chr11:130717560-130717855	0.087	0.343286586	0.533	0.62	ENST00000533434.1	TSS200	RP11-890B15.2	ENST00000533434.1	TSS200	RP11-890B15.2	N/A	130717629	N/A	N/A	N/A	N/A	N/A	N/A	LOC100507431	0.000868866	0.096269954	0.012351334	-3.781264305	0.000287374	-0.083988234
cg13404797	5	N/A	3	chr5:172717405-172718270	0.092	0.34056809	0.469	0.561	N/A	N/A	N/A	N/A	N/A	N/A	N/A	172718243	N/A	N/A	N/A	N/A	N/A	N/A	N/A	0.000727778	0.113176529	0.01452043	-3.764626265	0.000304285	-0.090721041
cg13412283	7	N/A	N/A	N/A	0.085	0.3477615	0.529	0.613	N/A	N/A	N/A	N/A	N/A	N/A	N/A	65280	N/A	N/A	N/A	N/A	28;27;25	TRUE	N/A	0.001071027	0.11694344	0.01500372	-3.689844847	0.000392698	-0.090639159
cg13485503	6	N/A	N/A	N/A	0.084	0.395068927	0.6	0.684	N/A	N/A	N/A	N/A	N/A	N/A	N/A	2809339	N/A	N/A	N/A	N/A	2;45;46;49	N/A	N/A	0.004443796	0.094734991	0.0121544	-4.347733021	3.76E-05	-0.093671322
cg13505571	18	N/A	3	chr18:76401880-76402155	0.112	0.296909056	0.327	0.439	N/A	N/A	N/A	N/A	N/A	N/A	N/A	76401934	N/A	N/A	N/A	N/A	2;34	N/A	N/A	6.17E-05	0.134571014	0.017265319	-3.972826004	0.000147167	-0.103566416
cg13511195	18	N/A	N/A	N/A	0.104	0.392195571	0.545	0.649	ENST00000361683.4	5'UTR	CELF4	ENST00000361683.4	5'UTR	CELF4	N/A	35104118	6	chr18:35104051-35105660	N/A	N/A	N/A	N/A	BRUNOL4;BRUNOL4;BRUNOL4;BRUNOL4	0.003935413	0.174510854	0.022389559	-3.877192497	0.000206056	-0.115526028
cg13518308	20	N/A	3	chr20:59745620-59745890	0.083	0.366176803	0.582	0.664	N/A	N/A	N/A	N/A	N/A	N/A	N/A	59745688	N/A	N/A	N/A	N/A	2;11;14	TRUE	N/A	0.001837412	0.104580984	0.01341763	-3.939553976	0.000165542	-0.090652443
cg13518852	1	N/A	3	chr1:212891900-212892170	0.1	0.339280047	0.511	0.611	N/A	N/A	N/A	N/A	N/A	N/A	N/A	212892006	N/A	N/A	N/A	N/A	N/A	N/A	N/A	0.00050657	0.121980184	0.015649929	-3.813161373	0.000257428	-0.095223032
cg13520547	1	N/A	N/A	N/A	0.085	0.343469833	0.55	0.634	ENST00000450800.1	TSS200	DNM3-IT1	ENST00000450800.1	TSS200	DNM3-IT1	N/A	171833304	N/A	N/A	N/A	N/A	N/A	N/A	DNM3-IT1;DNM3;DNM3;DNM3	0.000932001	0.091604748	0.011752793	-4.076817989	0.000101503	-0.08732637
cg13549035	19	N/A	3	chr19:36437365-36438235	0.09	0.34056809	0.606	0.696	N/A	N/A	N/A	N/A	N/A	N/A	N/A	36437772	N/A	N/A	N/A	N/A	27;39;50	N/A	N/A	0.000630392	0.100394962	0.012880568	-3.829476833	0.000243286	-0.086703867
cg13562353	9	N/A	3	chr9:34662625-34663635	0.098	0.251262158	0.635	0.733	ENST00000557161.1;ENST00000564224.1;ENST00000259631.4	3'UTR;3'UTR;TSS200	CCL27;RP11-195F19.30;CCL27	ENST00000557161.1;ENST00000564224.1;ENST00000259631.4	3'UTR;3'UTR;TSS200	CCL27;RP11-195F19.30;CCL27	N/A	34662773	N/A	N/A	N/A	N/A	21	N/A	CCL27	1.54E-05	0.106100103	0.013612531	-4.102846622	9.24E-05	-0.094484001
cg13581394	3	N/A	3	chr3:126126445-126127075	0.087	0.34056809	0.489	0.576	N/A	N/A	N/A	N/A	N/A	N/A	N/A	126126646	N/A	N/A	N/A	N/A	9	N/A	CCDC37	0.000727778	0.117264684	0.015044936	-3.883631468	0.00020147	-0.094834313
cg13620631	9	N/A	N/A	N/A	0.094	0.343286586	0.347	0.441	ENST00000304053.6	3'UTR	NTRK2	ENST00000376208.1	3'UTR	NTRK2	N/A	87489528	N/A	N/A	N/A	N/A	N/A	N/A	NTRK2;NTRK2;NTRK2;NTRK2	0.000868866	0.124154501	0.015928892	-4.136259556	8.19E-05	-0.102901943
cg13698298	18	N/A	N/A	N/A	0.087	0.361557238	0.652	0.739	N/A	N/A	N/A	N/A	N/A	N/A	N/A	34967672	6	chr18:34967435-34968710	N/A	N/A	0;1;7;14	N/A	CELF4;CELF4;CELF4;CELF4	0.001609399	0.103970534	0.01333931	-3.716881037	0.000358233	-0.08600378
cg13736090	15	N/A	3	chr15:100515865-100516915	0.091	0.3477615	0.645	0.737	ENST00000559400.1	TSS1500	CTD-3076O17.2	ENST00000557896.1;ENST00000557896.1;ENST00000559400.1	1stExon;3'UTR;TSS1500	ADAMTS17;ADAMTS17;CTD-3076O17.2	N/A	100516360	N/A	N/A	N/A	N/A	0	N/A	ADAMTS17	0.001071027	0.129685901	0.016638565	-3.726829767	0.000346291	-0.096273914
cg13786031	9	N/A	3	chr9:91424820-91425090	0.09	0.358675661	0.575	0.665	N/A	N/A	N/A	N/A	N/A	N/A	N/A	91424986	N/A	N/A	N/A	N/A	41	N/A	N/A	0.001271367	0.115767882	0.014852897	-3.732808828	0.000339297	-0.091086812
cg13828484	15	N/A	N/A	N/A	0.08	0.381085342	0.63	0.711	ENST00000558647.2;ENST00000421388.2	TSS200;5'UTR	ANKRD34C;ANKRD34C	ENST00000558647.2;ENST00000421388.2	TSS200;5'UTR	ANKRD34C;ANKRD34C	N/A	79585514	N/A	N/A	N/A	N/A	28;2	N/A	ANKRD34C	0.002885004	0.095697227	0.012277854	-4.056659222	0.00010913	-0.088885427
cg13894087	17	N/A	3	chr17:710705-711495	0.092	0.34056809	0.684	0.776	N/A	N/A	N/A	N/A	N/A	N/A	17:656704-657711	710879	N/A	N/A	N/A	N/A	28;27;23;16	N/A	NXN	0.000565372	0.104637118	0.013424832	-3.807386875	0.000262619	-0.088079967
cg13946792	19	N/A	N/A	N/A	0.08	0.363724414	0.539	0.619	ENST00000558128.1;ENST00000561219.1;ENST00000560429.1;ENST00000558257.1;ENST00000292074.9;ENST00000391708.3;ENST00000560101.1;ENST00000326441.7;ENST00000423103.2	5'UTR;5'UTR;5'UTR;5'UTR;5'UTR;5'UTR;3'UTR;5'UTR;5'UTR	ZIM2;ZIM2;PEG3;ZIM2;PEG3;ZIM2;PEG3;PEG3;PEG3	ENST00000559879.1;ENST00000558128.1;ENST00000559616.1;ENST00000560264.1;ENST00000560429.1;ENST00000558257.1;ENST00000292074.9;ENST00000221722.5;ENST00000560101.1;ENST00000326441.7;ENST00000558626.1;ENST00000423103.2	TSS1500;5'UTR;5'UTR;3'UTR;5'UTR;5'UTR;5'UTR;5'UTR;3'UTR;5'UTR;5'UTR;5'UTR	PEG3;ZIM2;ZIM2;PEG3;PEG3;ZIM2;PEG3;ZIM2;PEG3;PEG3;PEG3;PEG3	N/A	57337648	N/A	N/A	N/A	N/A	N/A	N/A	PEG3;PEG3;PEG3;ZIM2;PEG3;PEG3;ZIM2;ZIM2	0.001663854	0.11083183	0.014219607	-3.775668144	0.00029296	-0.090002321
cg14014543	7	N/A	3	chr7:115316140-115316450	0.098	0.34056809	0.569	0.667	ENST00000471672.1	TSS200	RP11-458K10.1	ENST00000471672.1	TSS200	RP11-458K10.1	N/A	115316418	N/A	N/A	Unclassified_Cell_type_specific	7:115316029-115316578	34;24;1	N/A	N/A	0.000545108	0.12244873	0.015710043	-3.767612457	0.000301181	-0.094428398
cg14036128	11	N/A	N/A	N/A	0.122	0.3004991	0.542	0.663	N/A	N/A	N/A	N/A	N/A	N/A	N/A	134296018	N/A	N/A	N/A	N/A	N/A	TRUE	N/A	0.000115659	0.16936721	0.021729635	-4.130466461	8.36E-05	-0.120046414
cg14075167	17	N/A	3	chr17:56394585-56394755	0.105	0.271705566	0.576	0.681	N/A	N/A	N/A	N/A	N/A	N/A	N/A	56394733	N/A	N/A	Unclassified	17:56394584-56395498	48;40;5	N/A	BZRAP1;BZRAP1;BZRAP1	3.35E-05	0.103728814	0.013308298	-4.29771471	4.53E-05	-0.097089633
cg14109245	1	N/A	N/A	N/A	0.091	0.345834998	0.54	0.631	N/A	N/A	N/A	ENST00000479227.1;ENST00000489556.1;ENST00000492470.1;ENST00000471578.1;ENST00000498382.1;ENST00000478120.1;ENST00000481095.1;ENST00000496277.1	TSS200;5'UTR;5'UTR;5'UTR;5'UTR;5'UTR;5'UTR;5'UTR	CNIH3;CNIH3;CNIH3;CNIH3;CNIH3;CNIH3;CNIH3;CNIH3	N/A	224774834	N/A	N/A	N/A	N/A	28;20;5	N/A	N/A	0.000965117	0.112152146	0.014389002	-3.875267267	0.000207446	-0.092573941
cg14196062	2	N/A	N/A	N/A	0.09	0.3004991	0.668	0.757	ENST00000461394.1	5'UTR	MSH2	ENST00000461394.1	5'UTR	MSH2	N/A	47767009	N/A	N/A	Unclassified_Cell_type_specific	2:47766411-47767414	10;1	N/A	KCNK12	0.0002031	0.090783974	0.011647488	-4.156992912	7.59E-05	-0.088360175
cg14255238	2	N/A	3	chr2:97215720-97216215	0.138	0.307064862	0.638	0.776	N/A	N/A	N/A	ENST00000497920.1;ENST00000412735.1;ENST00000467498.1	5'UTR;3'UTR;5'UTR	ARID5A;ARID5A;ARID5A	2:96579575-96579952	97216131	N/A	N/A	N/A	N/A	47;23;22;1	N/A	ARID5A	0.000228479	0.232451773	0.029823318	-3.729554176	0.000343087	-0.128973901
cg14384748	12	N/A	3	chr12:132859845-132860170	0.103	0.307082305	0.364	0.467	N/A	N/A	N/A	ENST00000540493.1;ENST00000424720.2	3'UTR;3'UTR	GALNT9;GALNT9	N/A	132859951	N/A	N/A	N/A	N/A	1	N/A	GALNT9	0.000237571	0.125727585	0.016130717	-4.516582012	1.99E-05	-0.111310832
cg14425869	9	N/A	3	chr9:98343640-98343795	0.098	0.34056809	0.627	0.725	N/A	N/A	N/A	N/A	N/A	N/A	N/A	98343728	N/A	N/A	N/A	N/A	0;15;28	TRUE	N/A	0.000565372	0.115893504	0.014869015	-3.796593189	0.000272591	-0.092471585
cg14451007	12	N/A	3	chr12:13320165-13320455	0.108	0.270415923	0.52	0.628	N/A	N/A	N/A	N/A	N/A	N/A	N/A	13320358	N/A	N/A	N/A	N/A	0	N/A	N/A	2.80E-05	0.112096217	0.014381827	-4.005080223	0.00013123	-0.095170461
cg14477047	19	N/A	N/A	N/A	0.08	0.339280047	0.625	0.705	ENST00000408657.1	TSS1500	AC008747.1	ENST00000408657.1	TSS1500	AC008747.1	N/A	35050450	N/A	N/A	N/A	N/A	29;17;1	N/A	N/A	0.00050657	0.097835984	0.012552254	-3.844161034	0.000231194	-0.085871883
cg14483648	20	N/A	3	chr20:57191285-57191755	0.09	0.3477615	0.554	0.644	ENST00000427140.1	5'UTR	RP5-907D15.2	ENST00000427140.1	5'UTR	RP5-907D15.2	N/A	57191327	N/A	N/A	N/A	N/A	31	N/A	APCDD1L-AS1	0.001034598	0.115556141	0.014825731	-3.698135853	0.000381807	-0.090274617
cg14763872	15	N/A	N/A	N/A	0.117	0.251262158	0.663	0.78	ENST00000563567.1	TSS1500	ARID3B	ENST00000563567.1	TSS1500	ARID3B	N/A	74887754	N/A	N/A	N/A	N/A	N/A	N/A	ARID3B;ARID3B	1.01E-05	0.133877304	0.017176317	-4.653190613	1.18E-05	-0.117645405
cg14784664	11	N/A	3	chr11:123302120-123302875	0.091	0.3004991	0.5	0.591	N/A	N/A	N/A	N/A	N/A	N/A	N/A	123302579	N/A	N/A	Promoter_Associated	11:123302471-123302698	27	N/A	N/A	0.000115659	0.102778294	0.013186347	-3.82983923	0.00024298	-0.087734066
cg14903607	15	N/A	3	chr15:100663760-100663915	0.089	0.331805309	0.573	0.662	N/A	N/A	N/A	ENST00000378898.4	3'UTR	ADAMTS17	N/A	100663820	N/A	N/A	N/A	N/A	N/A	N/A	ADAMTS17	0.000453445	0.102012858	0.013088142	-4.033265114	0.000118671	-0.091326758
cg14932313	14	N/A	N/A	N/A	0.091	0.366176803	0.613	0.703	N/A	N/A	N/A	ENST00000552252.1	3'UTR	CTSG	N/A	25043420	N/A	N/A	N/A	N/A	N/A	N/A	CTSG	0.001837412	0.128940183	0.01654289	-3.817999363	0.000253155	-0.098008215
cg14988083	4	N/A	3	chr4:1803965-1804770	0.095	0.385853758	0.521	0.617	ENST00000474521.1	5'UTR	FGFR3	ENST00000474521.1	5'UTR	FGFR3	4:1773904-1775470	1804492	N/A	N/A	N/A	N/A	28;27;20;13	N/A	FGFR3;FGFR3;FGFR3	0.003270318	0.163693547	0.02100171	-3.736579418	0.000334956	-0.108406305
cg15018149	4	N/A	N/A	N/A	0.118	0.3004991	0.566	0.684	N/A	N/A	N/A	N/A	N/A	N/A	N/A	8288935	5	chr4:8288748-8289235	N/A	N/A	23	N/A	HTRA3;HTRA3	9.81E-05	0.145751751	0.018699796	-4.404740334	3.04E-05	-0.117431723
cg15062535	19	N/A	N/A	N/A	0.084	0.360809725	0.646	0.73	ENST00000321287.7;ENST00000327920.7	5'UTR;TSS1500	ZNF610;ZNF610	ENST00000321287.7;ENST00000327920.7	5'UTR;TSS1500	ZNF610;ZNF610	N/A	52847933	N/A	N/A	N/A	N/A	N/A	N/A	ZNF610;ZNF610;ZNF610;ZNF610	0.001360652	0.100331074	0.012872371	-3.80740428	0.000262603	-0.086248927
cg15082929	5	N/A	N/A	N/A	0.093	0.357591217	0.639	0.733	N/A	N/A	N/A	N/A	N/A	N/A	N/A	139365877	N/A	N/A	N/A	N/A	2	N/A	NRG2;NRG2;NRG2;NRG2;NRG2	0.001228757	0.111082354	0.014251749	-4.173333168	7.15E-05	-0.098060094
cg15197657	5	N/A	3	chr5:176916345-176916555	0.13	0.3004991	0.441	0.571	N/A	N/A	N/A	ENST00000493815.1;ENST00000486828.2	3'UTR;3'UTR	PDLIM7;PDLIM7	N/A	176916434	N/A	N/A	Unclassified_Cell_type_specific	5:176915907-176916556	33;8;2;1	N/A	PDLIM7;PDLIM7	0.0002031	0.179617558	0.023044744	-3.820585012	0.000250899	-0.11574284
cg15228509	1	N/A	N/A	N/A	0.124	0.331805309	0.392	0.515	N/A	N/A	N/A	N/A	N/A	N/A	N/A	243074717	3	chr1:243074679-243075345	N/A	N/A	3;32;40	N/A	N/A	0.000453445	0.20182687	0.025894175	-3.929605246	0.00017145	-0.125664338
cg15238363	21	N/A	3	chr21:44630025-44630435	0.105	0.31067187	0.593	0.698	N/A	N/A	N/A	N/A	N/A	N/A	N/A	44630101	N/A	N/A	N/A	N/A	6	TRUE	N/A	0.000299542	0.131928398	0.016926275	-3.883303881	0.000201701	-0.100581907
cg15244830	2	N/A	N/A	N/A	0.081	0.377231869	0.297	0.378	N/A	N/A	N/A	N/A	N/A	N/A	N/A	15958236	N/A	N/A	N/A	N/A	18;40;49	N/A	N/A	0.002461133	0.097430663	0.012500252	-3.87418437	0.000208233	-0.086263977
cg15343917	11	N/A	3	chr11:114052060-114052270	0.104	0.3004991	0.616	0.719	N/A	N/A	N/A	ENST00000545851.1;ENST00000541602.1;ENST00000539918.1	5'UTR;5'UTR;3'UTR	ZBTB16;ZBTB16;ZBTB16	N/A	114052116	N/A	N/A	N/A	N/A	16;29;51	N/A	ZBTB16;ZBTB16	0.000159996	0.123745908	0.01587647	-4.737511158	8.47E-06	-0.114734747
cg15380099	18	N/A	3	chr18:13542925-13543255	0.093	0.425096033	0.689	0.782	N/A	N/A	N/A	N/A	N/A	N/A	N/A	13543048	N/A	N/A	N/A	N/A	22;43	N/A	LDLRAD4;LDLRAD4	0.009699946	0.128946	0.016543636	-3.871081591	0.0002105	-0.099172056
cg15419294	19	N/A	N/A	N/A	0.081	0.348987504	0.59	0.671	ENST00000390649.3	3'UTR	NLRP5	ENST00000390649.3	3'UTR	NLRP5	N/A	56572945	N/A	N/A	N/A	N/A	47;7	N/A	NLRP5	0.001108623	0.096814605	0.012421212	-3.930443764	0.000170944	-0.08705055
cg15498563	11	N/A	N/A	N/A	0.079	0.358675661	0.525	0.605	N/A	N/A	N/A	N/A	N/A	N/A	N/A	89443662	N/A	N/A	N/A	N/A	43;2	N/A	TRIM77	0.001271367	0.092371862	0.011851213	-3.942495346	0.000163833	-0.085250616
cg15509461	9	N/A	3	chr9:87561005-87561255	0.094	0.34056809	0.572	0.666	N/A	N/A	N/A	N/A	N/A	N/A	N/A	87561162	N/A	N/A	N/A	N/A	N/A	N/A	NTRK2;NTRK2	0.000525514	0.108522411	0.013923311	-3.743597984	0.000327015	-0.088409603
cg15515589	16	N/A	3	chr16:29036525-29037015	0.101	0.299350176	0.554	0.655	N/A	N/A	N/A	N/A	N/A	N/A	N/A	29036744	N/A	N/A	Unclassified_Cell_type_specific	16:29036683-29036948	N/A	N/A	N/A	8.65E-05	0.127469762	0.016354236	-4.042804241	0.000114688	-0.102290802
cg15524731	5	N/A	N/A	N/A	0.095	0.307745622	0.482	0.578	ENST00000410830.1;ENST00000505371.2	TSS1500;3'UTR	7SK;RP11-141O11.2	ENST00000410830.1;ENST00000505371.2	TSS1500;3'UTR	7SK;RP11-141O11.2	N/A	68267366	N/A	N/A	N/A	N/A	N/A	N/A	LOC101928885	0.000256769	0.132219343	0.016963603	-3.735524416	0.000336165	-0.097404882
cg15559252	1	N/A	3	chr1:184775065-184775275	0.1	0.329393417	0.519	0.619	ENST00000367511.3;ENST00000487074.1	ExonBnd;3'UTR	FAM129A;FAM129A	ENST00000417056.1;ENST00000367511.3;ENST00000487074.1	TSS200;ExonBnd;3'UTR	FAM129A;FAM129A;FAM129A	N/A	184775205	N/A	N/A	Gene_Associated	1:184774220-184775860	40	N/A	FAM129A;FAM129A	0.000420932	0.134455358	0.017250481	-4.187466145	6.79E-05	-0.108188003
cg15705179	11	N/A	N/A	N/A	0.101	0.289599987	0.64	0.741	N/A	N/A	N/A	N/A	N/A	N/A	N/A	93324512	6	chr11:93324451-93325144	N/A	N/A	0;1;39	N/A	N/A	5.19E-05	0.11548465	0.014816559	-4.334364414	3.95E-05	-0.103161238
cg15705865	2	N/A	3	chr2:900000-900230	0.09	0.340811679	0.421	0.511	ENST00000449405.1;ENST00000445279.1	3'UTR;3'UTR	AC113607.2;AC113607.2	ENST00000449405.1;ENST00000445279.1	3'UTR;3'UTR	AC113607.2;AC113607.2	N/A	900218	N/A	N/A	N/A	N/A	48;22;11;6	TRUE	N/A	0.00075419	0.108147197	0.013875171	-3.72241807	0.000351539	-0.087826766
cg15733932	19	CDMR	3	chr19:57628965-57629195	0.082	0.343286586	0.555	0.637	N/A	N/A	N/A	N/A	N/A	N/A	N/A	57629092	N/A	N/A	N/A	N/A	27	N/A	N/A	0.00083879	0.110930635	0.014232284	-3.732136011	0.000340077	-0.089149691
cg15819987	17	N/A	3	chr17:3887105-3887695	-0.085	0.340811679	0.66	0.575	N/A	N/A	N/A	N/A	N/A	N/A	N/A	3887298	N/A	N/A	N/A	N/A	0;9;24	N/A	N/A	0.00075419	0.102565204	0.013159008	3.917815924	0.000178712	0.089354366
cg16007753	11	N/A	3	chr11:84141800-84142010	0.084	0.39806358	0.526	0.611	N/A	N/A	N/A	ENST00000529111.1;ENST00000527466.1	3'UTR;3'UTR	DLG2;DLG2	N/A	84141927	N/A	N/A	N/A	N/A	19	N/A	DLG2;DLG2;DLG2	0.0047194	0.117283866	0.015047397	-3.79084444	0.000278048	-0.092903942
cg16092904	8	N/A	N/A	N/A	0.096	0.366176803	0.586	0.682	N/A	N/A	N/A	ENST00000522092.1	5'UTR	CTD-3212A4.1	N/A	820965	N/A	N/A	N/A	N/A	41;27;17	N/A	ERICH1-AS1	0.001837412	0.151463723	0.019432636	-3.698271513	0.000381631	-0.103356361
cg16188823	17	N/A	N/A	N/A	0.086	0.34056809	0.536	0.622	ENST00000200307.3;ENST00000394627.1	TSS1500;TSS1500	CCL7;CCL7	ENST00000200307.3;ENST00000394627.1	TSS1500;TSS1500	CCL7;CCL7	N/A	32596039	N/A	N/A	N/A	N/A	0	N/A	CCL7	0.000727778	0.120197716	0.015421241	-3.815980196	0.00025493	-0.094584487
cg16193547	17	N/A	3	chr17:53536480-53536775	0.104	0.3004991	0.471	0.575	ENST00000572159.1	TSS1500	RP11-515E23.2	ENST00000572159.1	TSS1500	RP11-515E23.2	N/A	53536548	N/A	N/A	N/A	N/A	10	N/A	N/A	0.000111004	0.115375753	0.014802588	-4.42162466	2.85E-05	-0.104807071
cg16309365	12	N/A	3	chr12:132126805-132127275	0.089	0.343286586	0.549	0.638	N/A	N/A	N/A	N/A	N/A	N/A	N/A	132127174	N/A	N/A	N/A	N/A	N/A	N/A	N/A	0.000868866	0.121812483	0.015628413	-3.701498747	0.000377472	-0.092758916
cg16339761	3	N/A	3	chr3:189206025-189206530	0.086	0.380293551	0.657	0.743	N/A	N/A	N/A	N/A	N/A	N/A	N/A	189206197	N/A	N/A	N/A	N/A	0;26	N/A	N/A	0.002795307	0.120843844	0.015504138	-3.737758636	0.000333609	-0.093168467
cg16368936	2	N/A	3	chr2:23319860-23320150	0.093	0.309528393	0.545	0.638	ENST00000440785.1	3'UTR	AC016768.1	ENST00000440785.1	3'UTR	AC016768.1	N/A	23319983	N/A	N/A	N/A	N/A	51;46;24;8;2	N/A	N/A	0.000277394	0.105742466	0.013566647	-3.909365654	0.000184097	-0.090561695
cg16398637	16	N/A	3	chr16:49958005-49958275	0.099	0.331805309	0.559	0.658	ENST00000563124.1	TSS200	RP11-305A4.3	ENST00000563124.1	TSS200	RP11-305A4.3	N/A	49958206	N/A	N/A	N/A	N/A	38	N/A	N/A	0.000453445	0.134319744	0.017233082	-3.884993315	0.000200513	-0.101526961
cg16577588	1	N/A	3	chr1:158079165-158079355	0.104	0.3004991	0.641	0.745	N/A	N/A	N/A	N/A	N/A	N/A	N/A	158079311	N/A	N/A	N/A	N/A	46;40;33;1	N/A	N/A	0.0002031	0.122650172	0.015735888	-4.271456718	4.99E-05	-0.105042212
cg16679297	5	N/A	N/A	N/A	0.116	0.34056809	0.587	0.703	N/A	N/A	N/A	ENST00000518140.1	3'UTR	SLIT3	N/A	168534069	N/A	N/A	N/A	N/A	12	TRUE	SLIT3	0.00067748	0.180785481	0.023194587	-3.800602913	0.000268845	-0.115598731
cg16717267	16	N/A	3	chr16:50711280-50711695	0.094	0.309528393	0.624	0.718	N/A	N/A	N/A	N/A	N/A	N/A	N/A	50711285	N/A	N/A	Unclassified	16:50711200-50711749	33;43;49	N/A	SNX20;SNX20;SNX20	0.000277394	0.097797187	0.012547276	-4.003488541	0.000131976	-0.088863686
cg16717896	6	N/A	N/A	N/A	0.08	0.365494211	0.672	0.752	N/A	N/A	N/A	N/A	N/A	N/A	N/A	39033637	4	chr6:39033186-39034051	N/A	N/A	7	N/A	GLP1R	0.001719977	0.096690111	0.012405239	-3.73024559	0.000342279	-0.083194725
cg16998831	7	N/A	N/A	N/A	0.108	0.3004991	0.632	0.74	ENST00000467050.1	3'UTR	AC093627.12	ENST00000467050.1	3'UTR	AC093627.12	N/A	187686	6	chr7:186068-199254	N/A	N/A	0;1;17;25;35;39	N/A	N/A	0.000130739	0.153058066	0.019637189	-3.949540854	0.000159808	-0.109903716
cg17011690	20	N/A	3	chr20:34874005-34874235	0.114	0.271705566	0.457	0.571	N/A	N/A	N/A	N/A	N/A	N/A	N/A	34874112	N/A	N/A	N/A	N/A	23;22;14	N/A	N/A	3.35E-05	0.153272121	0.019664652	-3.886720181	0.000199305	-0.108494364
cg17092883	22	N/A	N/A	N/A	0.092	0.340811679	0.607	0.699	ENST00000420171.1	TSS1500	RP1-149A16.3	ENST00000420171.1	TSS1500	RP1-149A16.3	N/A	32771747	N/A	N/A	N/A	N/A	46	N/A	LOC339666	0.00075419	0.121765139	0.015622339	-3.719514847	0.000355034	-0.093129836
cg17112727	9	N/A	3	chr9:101333005-101333435	0.109	0.34056809	0.413	0.522	N/A	N/A	N/A	N/A	N/A	N/A	N/A	101333114	N/A	N/A	N/A	N/A	48;47;1	N/A	GABBR2	0.00067748	0.120236426	0.015426207	-4.46227169	2.44E-05	-0.107791334
cg17132054	10	N/A	N/A	N/A	0.088	0.340811679	0.523	0.611	ENST00000418524.1	TSS1500	RP11-69C17.4	ENST00000418524.1	TSS1500	RP11-69C17.4	N/A	2218871	N/A	N/A	N/A	N/A	12	N/A	N/A	0.000781479	0.117420785	0.015064963	-3.917593241	0.000178852	-0.095602073
cg17135392	22	N/A	N/A	N/A	0.088	0.358675661	0.512	0.6	ENST00000427252.1	3'UTR	AC000093.3	ENST00000427252.1	3'UTR	AC000093.3	N/A	19697889	N/A	N/A	N/A	N/A	38;25	N/A	N/A	0.001271367	0.099928357	0.012820703	-4.033115387	0.000118734	-0.090386048
cg17233896	12	N/A	N/A	N/A	0.083	0.382406316	0.581	0.664	ENST00000535544.1;ENST00000345111.3;ENST00000540250.1;ENST00000537374.1;ENST00000541359.1;ENST00000539315.1;ENST00000540684.1;ENST00000535118.1	5'UTR;TSS200;TSS200;5'UTR;5'UTR;5'UTR;3'UTR;5'UTR	RP11-173C20.1;RP11-173C20.1;RP11-173C20.1;RP11-173C20.1;RP11-173C20.1;RP11-173C20.1;RP11-173C20.2;RP11-173C20.1	ENST00000535544.1;ENST00000345111.3;ENST00000540250.1;ENST00000537374.1;ENST00000541359.1;ENST00000539315.1;ENST00000540684.1;ENST00000535118.1	5'UTR;TSS200;TSS200;5'UTR;5'UTR;5'UTR;3'UTR;5'UTR	RP11-173C20.1;RP11-173C20.1;RP11-173C20.1;RP11-173C20.1;RP11-173C20.1;RP11-173C20.1;RP11-173C20.2;RP11-173C20.1	N/A	127227116	N/A	N/A	N/A	N/A	6	N/A	N/A	0.002977288	0.09538636	0.01223797	-3.777677774	0.000290942	-0.083533905
cg17240239	22	N/A	3	chr22:32752645-32753195	0.091	0.368529949	0.535	0.626	ENST00000249007.4;ENST00000382088.3;ENST00000397468.1	TSS1500;TSS1500;5'UTR	RFPL3;RFPL3;RFPL3	ENST00000249007.4;ENST00000382088.3;ENST00000397468.1	TSS1500;TSS1500;5'UTR	RFPL3;RFPL3;RFPL3	N/A	32752751	N/A	N/A	N/A	N/A	46;36;35;34;23;1	N/A	RFPL3;RFPL3	0.002027241	0.138010757	0.017706635	-3.768209934	0.000300564	-0.100263089
cg17357892	21	N/A	N/A	N/A	0.101	0.345834998	0.257	0.358	N/A	N/A	N/A	N/A	N/A	N/A	N/A	44914774	6	chr21:44913243-44915510	N/A	N/A	8;10;11;41	TRUE	N/A	0.000965117	0.137996666	0.017704827	-3.69170785	0.000390225	-0.098503441
cg17506694	1	N/A	N/A	N/A	0.081	0.3004991	0.695	0.776	ENST00000481350.1	TSS1500	PROK1	ENST00000481350.1	TSS1500	PROK1	N/A	110998481	N/A	N/A	N/A	N/A	1;23	N/A	PROK1	0.0002031	0.091097071	0.011687658	-3.788794279	0.000280019	-0.081840053
cg17706274	17	N/A	N/A	N/A	0.114	0.313224685	0.556	0.669	ENST00000305869.2	TSS1500	CCL11	ENST00000305869.2	TSS1500	CCL11	N/A	32611779	N/A	N/A	N/A	N/A	42;35;30;8;2;1	N/A	CCL11	0.000323315	0.168770147	0.021653032	-4.204882622	6.38E-05	-0.121628128
cg17711521	6	N/A	3	chr6:224965-225855	0.093	0.34056809	0.403	0.495	ENST00000441203.1	5'UTR	RP3-416J7.2	ENST00000441203.1	5'UTR	RP3-416J7.2	6:170599-171136	225824	N/A	N/A	Promoter_Associated	6:224986-225938	24;1	N/A	N/A	0.000702216	0.113580057	0.014572202	-4.031203747	0.000119549	-0.096324101
cg17735631	12	N/A	N/A	N/A	0.099	0.31067187	0.652	0.751	N/A	N/A	N/A	N/A	N/A	N/A	N/A	129786998	N/A	N/A	N/A	N/A	12	N/A	TMEM132D	0.000299542	0.108228201	0.013885564	-4.256706715	5.27E-05	-0.098392032
cg17778120	3	N/A	N/A	N/A	0.102	0.3004991	0.696	0.797	ENST00000232217.2;ENST00000232217.2	1stExon;5'UTR	RBP2;RBP2	ENST00000232217.2;ENST00000232217.2;ENST00000515247.1;ENST00000511956.1;ENST00000506825.1	1stExon;5'UTR;5'UTR;5'UTR;5'UTR	RBP2;RBP2;RP11-319G6.1;RBP2;RBP2	N/A	139195319	N/A	N/A	N/A	N/A	42;39	N/A	RBP2;RBP2	0.000125521	0.125600332	0.01611439	-4.073805809	0.000102609	-0.102191031
cg17782848	5	N/A	3	chr5:170006745-170006930	0.09	0.31163398	0.595	0.685	ENST00000520740.1	5'UTR	KCNIP1	ENST00000520740.1	5'UTR	KCNIP1	N/A	170006832	N/A	N/A	N/A	N/A	2	TRUE	KCNIP1;KCNIP1;KCNIP1	0.000311219	0.095556042	0.01225974	-4.240008831	5.60E-05	-0.092152663
cg17798103	6	N/A	3	chr6:166966980-166967330	0.092	0.3004991	0.673	0.765	ENST00000366863.2	5'UTR	RPS6KA2	ENST00000366863.2;ENST00000507350.1;ENST00000511034.1;ENST00000512860.1	5'UTR;5'UTR;5'UTR;5'UTR	RPS6KA2;RPS6KA2;RPS6KA2;RPS6KA2	N/A	166967171	N/A	N/A	N/A	N/A	4;49	TRUE	RPS6KA2;RPS6KA2	9.02E-05	0.094911058	0.012176989	-3.727799892	0.000345147	-0.082379267
cg17871403	5	N/A	3	chr5:7826805-7827355	0.094	0.34056809	0.619	0.713	ENST00000537121.1;ENST00000541993.1;ENST00000382532.2;ENST00000338316.4	3'UTR;3'UTR;3'UTR;3'UTR	ADCY2;ADCY2;ADCY2;ADCY2	ENST00000537121.1;ENST00000541993.1;ENST00000382532.2;ENST00000338316.4;ENST00000489501.1	3'UTR;3'UTR;3'UTR;3'UTR;5'UTR	ADCY2;ADCY2;ADCY2;ADCY2;ADCY2	5:7880076-7880210	7827115	N/A	N/A	N/A	N/A	38;8;7;5;1	N/A	ADCY2	0.000565372	0.122231138	0.015682126	-3.829490185	0.000243274	-0.095669776
cg18008345	19	N/A	N/A	N/A	0.083	0.361557238	0.553	0.636	ENST00000215587.6	TSS1500	POLR2E	ENST00000215587.6	TSS1500	POLR2E	N/A	1096084	6	chr19:1093283-1096208	Promoter_Associated	19:1094699-1096152	46;42;25;1	N/A	POLR2E	0.00155657	0.115978602	0.014879933	-3.736158848	0.000335437	-0.091240078
cg18113414	18	N/A	3	chr18:13584860-13585070	0.084	0.360809725	0.611	0.696	N/A	N/A	N/A	N/A	N/A	N/A	N/A	13585008	N/A	N/A	N/A	N/A	2;45;51	N/A	LDLRAD4;LDLRAD4	0.001455614	0.098568381	0.01264622	-3.706192017	0.0003715	-0.08353205
cg18369671	1	N/A	3	chr1:210827165-210828015	0.116	0.3004991	0.636	0.752	N/A	N/A	N/A	N/A	N/A	N/A	N/A	210827641	N/A	N/A	N/A	N/A	15;11	N/A	HHAT;HHAT;HHAT;HHAT;HHAT;HHAT	0.000102211	0.140376582	0.018010168	-4.084412575	9.88E-05	-0.108270697
cg18444875	8	N/A	3	chr8:107460065-107460310	0.109	0.3004991	0.658	0.767	ENST00000442977.2;ENST00000442977.2;ENST00000452423.2	5'UTR;1stExon;5'UTR	OXR1;OXR1;OXR1	ENST00000442977.2;ENST00000442977.2;ENST00000452423.2	5'UTR;1stExon;5'UTR	OXR1;OXR1;OXR1	8:107529297-107529432	107460168	N/A	N/A	N/A	N/A	0;1;19;23;35;39;50	TRUE	OXR1	0.000106523	0.132157111	0.016955618	-4.106895447	9.11E-05	-0.105536781
cg18493276	1	N/A	3	chr1:18702265-18702575	0.088	0.31067187	0.429	0.518	ENST00000497331.1	5'UTR	IGSF21	ENST00000473951.1;ENST00000497331.1	TSS200;5'UTR	IGSF21;IGSF21	N/A	18702350	N/A	N/A	N/A	N/A	22	N/A	IGSF21	0.000299542	0.099348472	0.012746304	-4.52114296	1.95E-05	-0.099027768
cg18713852	6	RDMR	N/A	N/A	0.09	0.34056809	0.269	0.359	N/A	N/A	N/A	N/A	N/A	N/A	6:41447257-41447643	41339486	6	chr6:41338383-41343914	Unclassified	6:41339367-41340304	N/A	N/A	N/A	0.000702216	0.105990626	0.013598486	-3.876000404	0.000206916	-0.09000957
cg18741321	7	N/A	N/A	N/A	0.11	0.34056809	0.646	0.756	ENST00000476561.2;ENST00000431197.1	3'UTR;5'UTR	AC073635.5;CCDC146	ENST00000476561.2;ENST00000461882.1;ENST00000431197.1	3'UTR;5'UTR;5'UTR	AC073635.5;CCDC146;CCDC146	N/A	76883565	N/A	N/A	N/A	N/A	43	TRUE	CCDC146	0.000586326	0.153062467	0.019637753	-4.025638103	0.000121951	-0.111689776
cg18807003	2	CDMR	3	chr2:1822300-1822575	0.09	0.271705566	0.631	0.722	ENST00000471668.1	3'UTR	MYT1L	ENST00000471668.1	3'UTR	MYT1L	N/A	1822412	N/A	N/A	N/A	N/A	0;1;9;22;30	N/A	MYT1L	3.06E-05	0.09276232	0.011901308	-4.591702461	1.49E-05	-0.096890211
cg18847009	2	N/A	3	chr2:70175405-70176315	0.108	0.313224685	0.411	0.519	N/A	N/A	N/A	N/A	N/A	N/A	2:70029330-70029823	70175826	N/A	N/A	N/A	N/A	38;14	N/A	N/A	0.000323315	0.127827491	0.016400133	-3.832790136	0.000240506	-0.097907372
cg18978606	2	N/A	N/A	N/A	0.092	0.34056809	0.547	0.639	N/A	N/A	N/A	N/A	N/A	N/A	N/A	104996948	N/A	N/A	N/A	N/A	43;2	N/A	N/A	0.000586326	0.139471839	0.01789409	-3.948947191	0.000160143	-0.10489922
cg19082678	18	N/A	3	chr18:13463045-13463615	0.096	0.3004991	0.656	0.752	N/A	N/A	N/A	N/A	N/A	N/A	N/A	13463135	N/A	N/A	N/A	N/A	47;34;28;19	N/A	LDLRAD4;LDLRAD4	0.000120496	0.099163613	0.012722587	-4.306444168	4.38E-05	-0.095087729
cg19154967	20	N/A	3	chr20:1798540-1799050	0.087	0.360809725	0.366	0.453	ENST00000447206.1	TSS1500	RP5-968J1.1	ENST00000447206.1	TSS1500	RP5-968J1.1	N/A	1798896	N/A	N/A	N/A	N/A	N/A	N/A	N/A	0.001407404	0.117668829	0.015096787	-3.70408392	0.000374171	-0.091222502
cg19277119	6	N/A	3	chr6:27787525-27787830	0.113	0.34056809	0.528	0.641	N/A	N/A	N/A	N/A	N/A	N/A	N/A	27787731	N/A	N/A	Unclassified_Cell_type_specific	6:27787510-27787812	N/A	N/A	N/A	0.000630392	0.151962234	0.019496595	-4.042242527	0.000114918	-0.111673512
cg19369846	20	N/A	N/A	N/A	0.092	0.31163398	0.724	0.816	ENST00000376312.3	TSS1500	DEFB121	ENST00000376312.3	TSS1500	DEFB121	N/A	30001044	N/A	N/A	N/A	N/A	25	N/A	DEFB121	0.000311219	0.101396021	0.013009003	-3.994792223	0.000136125	-0.090318203
cg19490082	2	N/A	3	chr2:47725160-47725570	0.097	0.298954108	0.62	0.716	ENST00000461394.1	5'UTR	MSH2	ENST00000461394.1	5'UTR	MSH2	N/A	47725216	N/A	N/A	N/A	N/A	6	N/A	N/A	7.01E-05	0.091082895	0.01168584	-4.199908733	6.49E-05	-0.089264393
cg19607276	10	N/A	N/A	N/A	0.119	0.3004991	0.592	0.711	N/A	N/A	N/A	N/A	N/A	N/A	N/A	133580214	6	chr10:133579929-133580456	N/A	N/A	41;40;2	N/A	N/A	0.0002031	0.158695402	0.020360453	-4.203065872	6.42E-05	-0.117899708
cg19657157	18	N/A	3	chr18:13452080-13452255	0.095	0.373249525	0.521	0.615	N/A	N/A	N/A	N/A	N/A	N/A	N/A	13452080	N/A	N/A	N/A	N/A	43;42	TRUE	LDLRAD4;LDLRAD4	0.002234675	0.122069183	0.015661348	-4.002688885	0.000132353	-0.099263839
cg19660806	8	N/A	N/A	N/A	0.095	0.34056809	0.65	0.745	N/A	N/A	N/A	ENST00000519909.1;ENST00000523709.1	3'UTR;3'UTR	ERICH1;ERICH1	8:578740-578869	588740	N/A	N/A	N/A	N/A	N/A	N/A	N/A	0.000545108	0.120443125	0.015452726	-3.745900869	0.000324449	-0.093188077
cg19708605	2	N/A	3	chr2:86299305-86300015	-0.106	0.319412982	0.67	0.563	N/A	N/A	N/A	N/A	N/A	N/A	N/A	86299447	N/A	N/A	N/A	N/A	4;1	N/A	POLR1A	0.000376174	0.162669185	0.020870285	4.178832531	7.01E-05	0.118794933
cg19735151	10	N/A	N/A	N/A	0.099	0.3004991	0.679	0.779	N/A	N/A	N/A	N/A	N/A	N/A	N/A	31388636	6	chr10:31388501-31389003	N/A	N/A	N/A	TRUE	N/A	0.000120496	0.099807555	0.012805204	-4.616245747	1.36E-05	-0.100933
cg19907023	2	N/A	N/A	N/A	0.102	0.289599987	0.659	0.761	N/A	N/A	N/A	ENST00000470582.1	TSS200	ASTL	N/A	96803532	6	chr2:96803268-96805106	N/A	N/A	0;1;11	N/A	ASTL	5.19E-05	0.116243055	0.014913862	-4.059065819	0.000108191	-0.098012306
cg19983751	5	N/A	3	chr5:173233360-173233590	0.119	0.360809725	0.671	0.79	ENST00000522571.1;ENST00000518675.1	3'UTR;3'UTR	CTB-43E15.4;CTB-43E15.4	ENST00000522571.1;ENST00000518675.1	3'UTR;3'UTR	CTB-43E15.4;CTB-43E15.4	N/A	173233566	N/A	N/A	N/A	N/A	43;37	N/A	N/A	0.001407404	0.18071845	0.023185987	-3.856091976	0.000221794	-0.117017515
cg19988326	1	N/A	3	chr1:147374405-147374995	0.099	0.31163398	0.631	0.73	ENST00000240986.4	TSS200	GJA8	ENST00000240986.4	TSS200	GJA8	N/A	147374865	N/A	N/A	N/A	N/A	11;2	N/A	GJA8	0.000311219	0.113588926	0.01457334	-4.095654488	9.48E-05	-0.097618237
cg20036706	10	N/A	N/A	N/A	0.11	0.366176803	0.599	0.71	N/A	N/A	N/A	N/A	N/A	N/A	N/A	131711529	N/A	N/A	N/A	N/A	2	TRUE	EBF3	0.001837412	0.165316218	0.021209897	-3.72672677	0.000346412	-0.108695015
cg20089535	2	N/A	N/A	N/A	0.096	0.340811679	0.675	0.77	ENST00000377181.2	5'UTR	KCNIP3	ENST00000377181.2	5'UTR	KCNIP3	N/A	96018194	5	chr2:96018069-96018577	N/A	N/A	N/A	N/A	KCNIP3;KCNIP3	0.000781479	0.119194681	0.015292552	-3.830313683	0.000242581	-0.09449134
cg20106216	14	N/A	3	chr14:23511000-23511255	0.109	0.360809725	0.645	0.753	ENST00000408907.2	TSS200	PSMB11	ENST00000408907.2	TSS200	PSMB11	N/A	23511181	N/A	N/A	N/A	N/A	43;6;1	N/A	PSMB11	0.001360652	0.171690372	0.022027694	-3.690200567	0.000392224	-0.109834053
cg20181270	7	N/A	3	chr7:20147280-20147515	-0.092	0.358675661	0.488	0.396	N/A	N/A	N/A	ENST00000435968.1;ENST00000415499.1;ENST00000437191.1;ENST00000418442.1	3'UTR;3'UTR;3'UTR;3'UTR	AC005062.2;AC005062.2;AC005062.2;AC005062.2	N/A	20147323	N/A	N/A	N/A	N/A	14;18	N/A	LOC101927668	0.001271367	0.119820763	0.015372878	3.903457403	0.000187954	0.096278198
cg20361828	10	N/A	3	chr10:122791965-122792435	0.083	0.343286586	0.636	0.719	N/A	N/A	N/A	N/A	N/A	N/A	N/A	122792398	N/A	N/A	N/A	N/A	1;45	N/A	MIR5694	0.000899927	0.090658273	0.011631361	-4.035691261	0.000117645	-0.086137831
cg20727798	17	N/A	3	chr17:26135105-26135435	0.112	0.34056809	0.335	0.447	N/A	N/A	N/A	N/A	N/A	N/A	N/A	26135275	N/A	N/A	Unclassified	17:26134972-26135937	0;13;44;45;51	N/A	N/A	0.000565372	0.156010672	0.020016005	-3.778416634	0.000290204	-0.106848791
cg20751398	11	N/A	3	chr11:126660480-126661035	0.125	0.288687072	0.572	0.697	ENST00000533026.2	3'UTR	KIRREL3	ENST00000533026.2;ENST00000547738.1;ENST00000549874.1	3'UTR;3'UTR;3'UTR	KIRREL3;KIRREL3;KIRREL3	N/A	126660703	N/A	N/A	Unclassified_Cell_type_specific	11:126660527-126661926	19	TRUE	KIRREL3;KIRREL3	4.36E-05	0.175020874	0.022454994	-4.204545021	6.38E-05	-0.123851791
cg20777554	11	N/A	3	chr11:69720305-69720715	0.112	0.351920523	0.501	0.613	N/A	N/A	N/A	N/A	N/A	N/A	N/A	69720517	N/A	N/A	N/A	N/A	N/A	N/A	N/A	0.001147421	0.186538531	0.023932697	-3.779634714	0.00028899	-0.116868325
cg21031742	17	N/A	N/A	N/A	0.116	0.280447624	0.629	0.746	N/A	N/A	N/A	N/A	N/A	N/A	N/A	35055067	N/A	N/A	N/A	N/A	1;15	N/A	N/A	3.82E-05	0.130385791	0.01672836	-4.404079914	3.04E-05	-0.111055605
cg21055839	7	N/A	N/A	N/A	0.091	0.347055498	0.555	0.646	N/A	N/A	N/A	N/A	N/A	N/A	N/A	156251582	6	chr7:156251579-156252253	N/A	N/A	43;15;2;1	N/A	N/A	0.000999306	0.122383211	0.015701637	-3.689302206	0.000393421	-0.092711508
cg21059071	7	N/A	N/A	N/A	-0.116	0.251262158	0.475	0.359	N/A	N/A	N/A	ENST00000463182.1;ENST00000479454.1;ENST00000465832.1	3'UTR;3'UTR;3'UTR	ASZ1;ASZ1;ASZ1	N/A	117035573	N/A	N/A	N/A	N/A	N/A	N/A	ASZ1;ASZ1;ASZ1	8.31E-06	0.097212383	0.012472246	4.546065331	1.78E-05	0.098392971
cg21068078	18	N/A	3	chr18:13488265-13488535	0.11	0.3004991	0.647	0.756	N/A	N/A	N/A	N/A	N/A	N/A	N/A	13488504	N/A	N/A	N/A	N/A	N/A	N/A	LDLRAD4;LDLRAD4	0.000195239	0.1349376	0.017312352	-4.30214119	4.45E-05	-0.110830061
cg21193249	10	N/A	3	chr10:130260045-130260315	0.094	0.381085342	0.571	0.664	N/A	N/A	N/A	N/A	N/A	N/A	N/A	130260269	N/A	N/A	N/A	N/A	N/A	N/A	N/A	0.002885004	0.142028491	0.018222106	-3.716087818	0.000359202	-0.100500979
cg21205515	7	N/A	3	chr7:150097240-150097495	0.101	0.3004991	0.538	0.639	ENST00000476489.1	TSS1500	ZNF775	ENST00000476489.1;ENST00000486297.1;ENST00000483664.1	TSS1500;5'UTR;5'UTR	ZNF775;ZNF775;ZNF775	N/A	150097437	N/A	N/A	N/A	N/A	0;1;15;43	TRUE	N/A	0.000136159	0.123445774	0.015837963	-3.815550089	0.00025531	-0.095844701
cg21300460	19	DMR	N/A	N/A	0.081	0.307745622	0.549	0.63	N/A	N/A	N/A	N/A	N/A	N/A	N/A	40989793	N/A	N/A	N/A	N/A	36	N/A	SPTBN4	0.000246997	0.091044827	0.011680955	-3.903862953	0.000187687	-0.083932064
cg21313395	1	N/A	3	chr1:117216620-117216915	-0.107	0.298954108	0.402	0.296	N/A	N/A	N/A	N/A	N/A	N/A	N/A	117216817	N/A	N/A	N/A	N/A	46;15;1	N/A	N/A	8.30E-05	0.128016905	0.016424434	3.779560328	0.000289064	0.096814141
cg21332930	1	N/A	3	chr1:203045905-203046375	0.109	0.309528393	0.467	0.576	ENST00000486360.1;ENST00000295706.4;ENST00000367240.2	5'UTR;3'UTR;3'UTR	PPFIA4;PPFIA4;PPFIA4	ENST00000486360.1;ENST00000295706.4;ENST00000367240.2	5'UTR;3'UTR;3'UTR	PPFIA4;PPFIA4;PPFIA4	N/A	203045970	N/A	N/A	N/A	N/A	43;39;21;15	N/A	PPFIA4;PPFIA4	0.000277394	0.139515059	0.017899635	-3.690936565	0.000391247	-0.099026024
cg21450738	8	N/A	N/A	N/A	0.088	0.366176803	0.612	0.699	N/A	N/A	N/A	N/A	N/A	N/A	N/A	100909366	N/A	N/A	N/A	N/A	1	N/A	N/A	0.001777814	0.105926434	0.01359025	-3.760905981	0.000308193	-0.087692685
cg21593300	12	N/A	N/A	N/A	0.107	0.3004991	0.452	0.559	ENST00000548344.1	TSS200	RP11-690J15.1	ENST00000548344.1	TSS200	RP11-690J15.1	N/A	98686407	N/A	N/A	N/A	N/A	30	N/A	N/A	0.000153698	0.137755442	0.017673878	-4.319644928	4.17E-05	-0.112355798
cg21603679	20	N/A	3	chr20:2774680-2775015	0.111	0.34056809	0.656	0.767	ENST00000380605.2;ENST00000421947.2	3'UTR;3'UTR	CPXM1;CPXM1	ENST00000380605.2;ENST00000421947.2	3'UTR;3'UTR	CPXM1;CPXM1	N/A	2774729	N/A	N/A	N/A	N/A	49;48;22;21;13;12	N/A	CPXM1	0.000634218	0.17795724	0.022831727	-3.778917789	0.000289704	-0.114129968
cg21752624	20	N/A	3	chr20:39196900-39197155	0.117	0.274942697	0.385	0.502	N/A	N/A	N/A	N/A	N/A	N/A	N/A	39197005	N/A	N/A	N/A	N/A	0;46	N/A	N/A	3.66E-05	0.139544512	0.017903414	-4.644724369	1.21E-05	-0.119934976
cg21767750	2	N/A	3	chr2:85413365-85413595	0.128	0.3004991	0.463	0.591	ENST00000433581.1	TSS200	TCF7L1-IT1	ENST00000433581.1	TSS200	TCF7L1-IT1	N/A	85413481	N/A	N/A	Unclassified_Cell_type_specific	2:85412824-85413837	11	N/A	TCF7L1	0.000211254	0.177628963	0.022789609	-4.344382286	3.81E-05	-0.128184006
cg21874412	12	N/A	3	chr12:49677405-49677635	0.121	0.3004991	0.524	0.644	ENST00000548382.1	TSS1500	RP11-161H23.11	ENST00000548382.1	TSS1500	RP11-161H23.11	N/A	49677504	N/A	N/A	N/A	N/A	18;25;28	N/A	N/A	0.000153698	0.16151983	0.020722824	-4.013687611	0.000127266	-0.114447191
cg22026442	6	N/A	3	chr6:17442600-17442850	0.088	0.31067187	0.691	0.779	N/A	N/A	N/A	N/A	N/A	N/A	N/A	17442621	N/A	N/A	N/A	N/A	26;19	N/A	CAP2	0.000299542	0.095186064	0.012212272	-3.994020462	0.000136499	-0.0874945
cg22038574	15	N/A	N/A	N/A	0.082	0.343469833	0.681	0.764	N/A	N/A	N/A	N/A	N/A	N/A	N/A	33876937	N/A	N/A	N/A	N/A	2;1	N/A	RYR3;RYR3	0.000932001	0.09382122	0.012037164	-4.124545097	8.54E-05	-0.089241125
cg22169384	12	N/A	3	chr12:129417525-129417955	0.084	0.366758871	0.488	0.572	N/A	N/A	N/A	ENST00000413816.2;ENST00000441390.2	3'UTR;3'UTR	GLT1D1;GLT1D1	12:127983495-127983838	129417623	N/A	N/A	N/A	N/A	N/A	N/A	GLT1D1	0.001962076	0.120537759	0.015464868	-3.77063036	0.000298076	-0.093753062
cg22397790	11	N/A	3	chr11:67297465-67298215	0.096	0.3004991	0.656	0.752	N/A	N/A	N/A	N/A	N/A	N/A	N/A	67297864	N/A	N/A	N/A	N/A	36	N/A	N/A	0.000136159	0.104559294	0.013414847	-3.890389919	0.000196761	-0.089682043
cg22428825	10	N/A	N/A	N/A	0.119	0.339280047	0.593	0.712	N/A	N/A	N/A	N/A	N/A	N/A	N/A	72840916	5	chr10:72840710-72841609	N/A	N/A	8;15;18;20;46	N/A	N/A	0.000488257	0.175896826	0.022567378	-3.997001648	0.000135059	-0.119013548
cg22478500	21	N/A	N/A	N/A	0.105	0.313224685	0.733	0.838	N/A	N/A	N/A	ENST00000553129.1	3'UTR	TMPRSS3	N/A	43142410	3	chr21:43142344-43142455	N/A	N/A	2	N/A	N/A	0.000323315	0.126451829	0.016223637	-4.025205135	0.00012214	-0.101508498
cg22526435	3	N/A	3	chr3:38151045-38151455	0.096	0.251262158	0.667	0.763	ENST00000451419.1	3'UTR	AP006309.4	ENST00000477260.1;ENST00000451419.1	TSS200;3'UTR	DLEC1;AP006309.4	N/A	38151110	N/A	N/A	N/A	N/A	0;1;15;37	N/A	DLEC1;DLEC1	1.69E-05	0.105368632	0.013518685	-4.011858463	0.000128098	-0.092401944
cg22593139	10	N/A	N/A	N/A	0.11	0.3004991	0.456	0.565	ENST00000469598.1	3'UTR	TLL2	ENST00000469598.1	3'UTR	TLL2	N/A	98262082	6	chr10:98261709-98262209	N/A	N/A	0;10	N/A	TLL2	0.000120496	0.144695133	0.018564233	-3.702290773	0.000376458	-0.101115294
cg23043091	12	N/A	3	chr12:131147585-131147915	0.104	0.322645714	0.454	0.559	ENST00000544034.1;ENST00000536002.1	3'UTR;5'UTR	RP11-662M24.2;RIMBP2	ENST00000544034.1;ENST00000536002.1	3'UTR;5'UTR	RP11-662M24.2;RIMBP2	N/A	131147610	N/A	N/A	N/A	N/A	0;4;5;36	N/A	N/A	0.000390581	0.128949351	0.016544066	-3.76638341	0.000302455	-0.096875377
cg23047671	5	N/A	3	chr5:3393525-3394655	0.101	0.307745622	0.496	0.597	N/A	N/A	N/A	N/A	N/A	N/A	5:3446763-3447265	3393872	N/A	N/A	N/A	N/A	40;26;2;1	N/A	N/A	0.000256769	0.123094035	0.015792835	-3.952746391	0.000158008	-0.098628156
cg23098371	1	N/A	3	chr1:92011745-92012175	0.079	0.330840075	0.682	0.761	N/A	N/A	N/A	N/A	N/A	N/A	1:91784435-91785232	92012061	N/A	N/A	N/A	N/A	N/A	N/A	N/A	0.00043691	0.090725751	0.011640018	-3.690908909	0.000391284	-0.079854853
cg23118735	6	N/A	N/A	N/A	0.089	0.366758871	0.702	0.791	N/A	N/A	N/A	N/A	N/A	N/A	N/A	169586562	N/A	N/A	N/A	N/A	18;15;12;1	N/A	N/A	0.001962076	0.110343398	0.014156942	-3.691049576	0.000391097	-0.088069074
cg23375781	10	N/A	N/A	N/A	0.104	0.307745622	0.535	0.639	N/A	N/A	N/A	N/A	N/A	N/A	10:134513669-134513931	134663698	6	chr10:134662504-134664242	N/A	N/A	29;27;21;18	N/A	N/A	0.000256769	0.151271975	0.019408035	-4.251673698	5.37E-05	-0.116210245
cg23384027	12	N/A	3	chr12:54688305-54688555	0.102	0.3004991	0.583	0.686	ENST00000553061.1	5'UTR	RP11-968A15.8	ENST00000553061.1	5'UTR	RP11-968A15.8	N/A	54688344	N/A	N/A	Promoter_Associated	12:54687649-54689089	31	N/A	NFE2;NFE2	0.0002031	0.12057864	0.015470113	-3.975658178	0.000145697	-0.098093428
cg23596287	14	N/A	3	chr14:59260180-59260370	0.108	0.389863621	0.354	0.462	ENST00000393325.2	TSS1500	RP11-112J1.1	ENST00000393325.2	TSS1500	RP11-112J1.1	N/A	59260204	N/A	N/A	N/A	N/A	14	N/A	N/A	0.003701332	0.19939274	0.025581879	-3.854554176	0.000222984	-0.122873053
cg23630304	17	N/A	3	chr17:60708545-60708795	0.111	0.190069242	0.669	0.78	N/A	N/A	N/A	N/A	N/A	N/A	N/A	60708721	N/A	N/A	N/A	N/A	33	N/A	MRC2	1.48E-06	0.14415757	0.018495264	-4.38928175	3.22E-05	-0.116452977
cg23758205	20	N/A	3	chr20:55279645-55279895	0.092	0.410508163	0.734	0.827	N/A	N/A	N/A	N/A	N/A	N/A	N/A	55279846	N/A	N/A	N/A	N/A	N/A	N/A	N/A	0.006717837	0.12013628	0.015413358	-3.692057133	0.000389763	-0.091915697
cg23851652	8	N/A	3	chr8:128577300-128577575	0.09	0.345834998	0.639	0.729	N/A	N/A	N/A	N/A	N/A	N/A	N/A	128577340	N/A	N/A	N/A	N/A	16;3;1	N/A	N/A	0.000965117	0.112654017	0.014453392	-3.926202774	0.000173516	-0.093815997
cg24104756	13	N/A	3	chr13:25823320-25823615	0.097	0.313224685	0.324	0.421	N/A	N/A	N/A	N/A	N/A	N/A	N/A	25823455	N/A	N/A	N/A	N/A	0;11;12;17;50	N/A	MTMR6	0.000323315	0.112035595	0.014374049	-3.710192204	0.000366481	-0.089138687
cg24105728	6	N/A	3	chr6:13006900-13007195	0.097	0.307064862	0.489	0.586	ENST00000482982.1;ENST00000379345.2	5'UTR;5'UTR	PHACTR1;PHACTR1	ENST00000482982.1;ENST00000379345.2	5'UTR;5'UTR	PHACTR1;PHACTR1	N/A	13007033	N/A	N/A	N/A	N/A	N/A	N/A	PHACTR1;PHACTR1	0.00021971	0.116319983	0.014923731	-4.514054298	2.01E-05	-0.10701701
cg24107443	22	N/A	3	chr22:23728365-23729135	0.087	0.307745622	0.77	0.857	ENST00000415114.1	3'UTR	CES5AP1	ENST00000415114.1	3'UTR	CES5AP1	N/A	23729011	N/A	N/A	Unclassified	22:23727387-23729120	35;24;2;1	N/A	N/A	0.000246997	0.092302357	0.011842295	-4.187227249	6.80E-05	-0.089634627
cg24182673	11	N/A	3	chr11:130717560-130717855	0.094	0.358675661	0.508	0.603	ENST00000533434.1	TSS1500	RP11-890B15.2	ENST00000533434.1	TSS1500	RP11-890B15.2	N/A	130717705	N/A	N/A	N/A	N/A	8;2	N/A	LOC100507431	0.001271367	0.116694137	0.014971735	-3.800308466	0.000269118	-0.092868194
cg24305861	12	N/A	N/A	N/A	0.096	0.388729943	0.605	0.701	N/A	N/A	N/A	N/A	N/A	N/A	N/A	99564273	N/A	N/A	N/A	N/A	0;37	TRUE	ANKS1B	0.003589047	0.126061294	0.016173531	-3.835123062	0.000238566	-0.097279191
cg24371856	5	N/A	N/A	N/A	0.094	0.34056809	0.702	0.797	N/A	N/A	N/A	ENST00000502489.1	5'UTR	PDZD2	N/A	31882166	5	chr5:31882065-31882740	N/A	N/A	27;26	N/A	PDZD2	0.000607992	0.114317456	0.014666809	-3.979230165	0.000143862	-0.095585153
cg24446242	6	N/A	N/A	N/A	0.116	0.298954108	0.559	0.674	N/A	N/A	N/A	ENST00000473562.1	3'UTR	NOTCH4	N/A	32185340	N/A	N/A	N/A	N/A	0;20	N/A	NOTCH4	6.72E-05	0.171765211	0.022037296	-4.408117771	3.00E-05	-0.127560928
cg24511062	15	N/A	3	chr15:28262725-28263155	0.095	0.34056809	0.652	0.748	N/A	N/A	N/A	N/A	N/A	N/A	N/A	28262733	N/A	N/A	N/A	N/A	1;2;21;30	N/A	OCA2;OCA2	0.00067748	0.122900615	0.01576802	-3.84547925	0.000230137	-0.096273281
cg24521688	12	N/A	N/A	N/A	0.099	0.296909056	0.655	0.753	ENST00000322367.6	TSS1500	CACNA1C	ENST00000322367.6	TSS1500	CACNA1C	N/A	2557073	5	chr12:2556822-2557435	N/A	N/A	22;1	N/A	CACNA1C;CACNA1C;CACNA1C;CACNA1C;CACNA1C;CACNA1C;CACNA1C;CACNA1C;CACNA1C;CACNA1C;CACNA1C;CACNA1C;CACNA1C;CACNA1C;CACNA1C;CACNA1C;CACNA1C;CACNA1C;CACNA1C;CACNA1C;CACNA1C;CACNA1C;CACNA1C	6.44E-05	0.119003597	0.015268036	-4.004855156	0.000131336	-0.098054193
cg24530460	14	N/A	3	chr14:37053485-37053915	-0.118	0.3004991	0.516	0.397	N/A	N/A	N/A	N/A	N/A	N/A	14:36123352-36123441	37053689	N/A	N/A	N/A	N/A	37	N/A	N/A	0.000159996	0.144594222	0.018551287	4.14362812	7.97E-05	0.111214735
cg24632873	3	N/A	N/A	N/A	0.101	0.3004991	0.466	0.567	N/A	N/A	N/A	N/A	N/A	N/A	N/A	50561368	4	chr3:50560714-50561984	N/A	N/A	N/A	TRUE	N/A	0.000180357	0.127493579	0.016357292	-3.850871801	0.000225861	-0.098173015
cg24651092	15	N/A	N/A	N/A	0.086	0.371238877	0.722	0.808	N/A	N/A	N/A	N/A	N/A	N/A	N/A	100540199	N/A	N/A	N/A	N/A	11	N/A	ADAMTS17	0.002163488	0.098952089	0.012695449	-3.724759102	0.000348745	-0.084055647
cg24721964	3	N/A	N/A	N/A	0.088	0.343286586	0.407	0.495	ENST00000295911.2;ENST00000476886.1;ENST00000469268.1	TSS1500;5'UTR;5'UTR	CLRN1;CLRN1-AS1;RP11-166N6.2	ENST00000295911.2;ENST00000472224.1;ENST00000468836.1;ENST00000476886.1;ENST00000469268.1	TSS1500;3'UTR;5'UTR;5'UTR;5'UTR	CLRN1;CLRN1;CLRN1;CLRN1-AS1;RP11-166N6.2	N/A	150662697	N/A	N/A	N/A	N/A	1;51	N/A	CLRN1;CLRN1	0.00080967	0.13354478	0.017133655	-3.778162479	0.000290457	-0.098850965
cg24870391	17	N/A	3	chr17:32612380-32612710	0.099	0.3004991	0.48	0.578	ENST00000305869.2	TSS200	CCL11	ENST00000305869.2	TSS200	CCL11	N/A	32612675	N/A	N/A	N/A	N/A	1	TRUE	CCL11	0.000187661	0.128818981	0.01652734	-4.239895821	5.61E-05	-0.106993943
cg24967017	11	N/A	N/A	N/A	0.084	0.34056809	0.614	0.698	ENST00000333861.3;ENST00000533244.1	1stExon;TSS1500	CCDC87;CCS	ENST00000333861.3;ENST00000533244.1;ENST00000530384.1;ENST00000526066.1	1stExon;TSS1500;TSS1500;TSS1500	CCDC87;CCS;CCS;CCS	N/A	66359169	N/A	N/A	N/A	N/A	3;50	N/A	CCDC87	0.000630392	0.10505234	0.013478105	-3.765797377	0.000303064	-0.087427631
cg24988584	16	N/A	3	chr16:29640380-29640855	0.09	0.331805309	0.402	0.492	N/A	N/A	N/A	N/A	N/A	N/A	N/A	29640481	N/A	N/A	N/A	N/A	27	N/A	N/A	0.000453445	0.111095075	0.014253381	-3.706874609	0.000370639	-0.08869531
cg25159149	6	N/A	3	chr6:30956085-30956855	0.094	0.298954108	0.617	0.711	ENST00000450707.1;ENST00000376296.3	3'UTR;3'UTR	MUC21;MUC21	ENST00000450707.1;ENST00000376296.3	3'UTR;3'UTR	MUC21;MUC21	N/A	30956440	N/A	N/A	N/A	N/A	N/A	N/A	MUC21	7.01E-05	0.100587881	0.012905319	-4.01982069	0.000124511	-0.090432249
cg25348374	6	N/A	3	chr6:42488520-42489115	0.093	0.343286586	0.333	0.426	N/A	N/A	N/A	N/A	N/A	N/A	N/A	42488845	N/A	N/A	N/A	N/A	1	TRUE	N/A	0.000899927	0.117933623	0.01513076	-3.964329958	0.000151664	-0.096777894
cg25510115	15	N/A	N/A	N/A	0.08	0.348987504	0.81	0.89	N/A	N/A	N/A	ENST00000558960.1;ENST00000378898.4	3'UTR;3'UTR	ADAMTS17;ADAMTS17	15:98649761-98650180	100832329	N/A	N/A	N/A	N/A	48;37;36;30;24;20;9;4	N/A	ADAMTS17	0.001108623	0.092361366	0.011849866	-3.697177172	0.000383051	-0.080689527
cg25547221	16	N/A	3	chr16:68509005-68509275	0.096	0.3004991	0.564	0.66	ENST00000362393.1	TSS1500	Y_RNA	ENST00000362393.1	TSS1500	Y_RNA	N/A	68509072	N/A	N/A	N/A	N/A	1	N/A	N/A	0.000147631	0.09961819	0.012780909	-3.952972889	0.000157881	-0.088730484
cg25632586	19	N/A	3	chr19:14170805-14171015	0.127	0.296909056	0.35	0.477	ENST00000340790.3	TSS1500	PALM3	ENST00000340790.3	TSS1500	PALM3	N/A	14170903	N/A	N/A	N/A	N/A	39	N/A	PALM3	6.44E-05	0.16081551	0.020632461	-4.132823944	8.29E-05	-0.117032155
cg25701751	11	N/A	3	chr11:122659605-122659810	0.092	0.366758871	0.761	0.853	N/A	N/A	N/A	ENST00000526493.1;ENST00000530917.1;ENST00000529998.1	5'UTR;5'UTR;5'UTR	UBASH3B;UBASH3B;UBASH3B	N/A	122659754	N/A	N/A	Unclassified_Cell_type_specific	11:122659495-122660044	48;2	N/A	UBASH3B	0.001962076	0.10736373	0.013774654	-3.797032595	0.000272178	-0.089012422
cg25807271	14	N/A	3	chr14:75100065-75100395	0.118	0.325256396	0.619	0.737	N/A	N/A	N/A	N/A	N/A	N/A	N/A	75100356	N/A	N/A	N/A	N/A	34	N/A	N/A	0.000405495	0.164289763	0.021078204	-4.110207081	9.00E-05	-0.117748775
cg25888914	17	N/A	N/A	N/A	0.096	0.34056809	0.573	0.669	ENST00000450719.3;ENST00000450719.3;ENST00000259003.10;ENST00000259003.10;ENST00000438387.1;ENST00000561003.1;ENST00000558099.1	5'UTR;1stExon;1stExon;5'UTR;TSS200;TSS200;TSS200	CSHL1;CSHL1;CSHL1;CSHL1;CSHL1;CSHL1;CSHL1	ENST00000450719.3;ENST00000450719.3;ENST00000259003.10;ENST00000259003.10;ENST00000560999.1;ENST00000558609.1;ENST00000438387.1;ENST00000561003.1;ENST00000558099.1	5'UTR;1stExon;1stExon;5'UTR;TSS200;TSS200;TSS200;TSS200;TSS200	CSHL1;CSHL1;CSHL1;CSHL1;CSHL1;CSHL1;CSHL1;CSHL1;CSHL1	N/A	61988667	N/A	N/A	Unclassified	17:61988093-61989508	45;43;31	N/A	CSHL1;CSHL1;CSHL1;CSHL1	0.000727778	0.115984494	0.014880688	-3.726201534	0.000347034	-0.091033056
cg25961533	7	N/A	N/A	N/A	0.095	0.3477615	0.451	0.546	N/A	N/A	N/A	ENST00000475660.1	5'UTR	AUTS2	N/A	69849999	3	chr7:69849926-69850270	N/A	N/A	36	N/A	AUTS2;AUTS2	0.001071027	0.126350048	0.016210578	-3.882225037	0.000202463	-0.098409213
cg25970110	7	N/A	N/A	N/A	-0.103	0.296909056	0.587	0.484	ENST00000415740.2	5'UTR	CCDC146	ENST00000415740.2	5'UTR	CCDC146	N/A	76899362	5	chr7:76898969-76899373	N/A	N/A	34	N/A	CCDC146	6.44E-05	0.100480674	0.012891565	3.952979803	0.000157877	0.089113906
cg26020975	21	N/A	N/A	N/A	0.099	0.31163398	0.668	0.767	ENST00000453716.1;ENST00000420356.1	TSS1500;3'UTR	AP000288.2;AP000282.2	ENST00000453716.1;ENST00000420356.1	TSS1500;3'UTR	AP000288.2;AP000282.2	N/A	34429754	N/A	N/A	N/A	N/A	43	N/A	LINC00945	0.000311219	0.147439541	0.018916338	-3.704055071	0.000374208	-0.102111652
cg26021766	6	N/A	3	chr6:169567605-169567995	0.126	0.270415923	0.656	0.782	N/A	N/A	N/A	N/A	N/A	N/A	6:169309191-169310231	169567609	N/A	N/A	N/A	N/A	19	N/A	N/A	2.80E-05	0.153164134	0.019650797	-4.660857201	1.14E-05	-0.126000121
cg26098517	15	N/A	N/A	N/A	0.09	0.309528393	0.553	0.643	ENST00000561350.1	TSS1500	DUT	ENST00000561350.1	TSS1500	DUT	N/A	48626047	N/A	N/A	N/A	N/A	2	N/A	DUT;DUT;DUT	0.000277394	0.094679813	0.01214732	-3.694911718	0.000386007	-0.08165279
cg26262753	8	N/A	3	chr8:55242960-55243170	0.09	0.343469833	0.584	0.674	ENST00000362342.1	TSS200	RNU105C	ENST00000362342.1	TSS200	RNU105C	N/A	55243060	N/A	N/A	N/A	N/A	N/A	N/A	N/A	0.000932001	0.105946879	0.013592873	-3.773570776	0.000295079	-0.087954581
cg26350784	5	N/A	N/A	N/A	0.089	0.3004991	0.624	0.713	N/A	N/A	N/A	N/A	N/A	N/A	N/A	154854922	N/A	N/A	N/A	N/A	50	TRUE	N/A	0.000125521	0.094018747	0.012062506	-3.899817705	0.000190369	-0.085216753
cg26392145	19	N/A	N/A	N/A	0.076	0.360809725	0.662	0.738	ENST00000392229.1	TSS1500	ZNF599	ENST00000392229.1	TSS1500	ZNF599	N/A	35251893	N/A	N/A	N/A	N/A	N/A	N/A	ZNF599	0.001407404	0.091554563	0.011746354	-3.828482151	0.000244126	-0.08278013
cg26401796	12	N/A	N/A	N/A	0.107	0.3004991	0.576	0.683	ENST00000535299.1	5'UTR	NTF3	ENST00000535299.1;ENST00000543548.1	5'UTR;5'UTR	NTF3;NTF3	N/A	5574420	N/A	N/A	N/A	N/A	0	TRUE	NTF3	0.000195239	0.1396043	0.017911085	-4.095174789	9.50E-05	-0.108210593
cg26682048	8	N/A	N/A	N/A	0.086	0.343286586	0.618	0.704	N/A	N/A	N/A	N/A	N/A	N/A	N/A	97358327	N/A	N/A	N/A	N/A	24	TRUE	N/A	0.00083879	0.105112356	0.013485805	-3.91270256	0.000181952	-0.090356886
cg26722055	22	N/A	3	chr22:43474545-43474795	0.092	0.270415923	0.735	0.826	ENST00000331018.7	5'UTR	TTLL1	ENST00000439248.1;ENST00000440761.1;ENST00000331018.7	5'UTR;5'UTR;5'UTR	TTLL1;TTLL1;TTLL1	N/A	43474612	N/A	N/A	N/A	N/A	47;46;41;18	N/A	TTLL1;TTLL1	2.67E-05	0.095789019	0.01228963	-3.921541691	0.000176385	-0.086421914
cg26795312	8	N/A	N/A	N/A	0.084	0.307082305	0.462	0.545	ENST00000527067.1;ENST00000527067.1	1stExon;3'UTR	C8orf77;C8orf77	ENST00000527067.1;ENST00000527067.1	1stExon;3'UTR	C8orf77;C8orf77	N/A	146231199	N/A	N/A	N/A	N/A	7;34	N/A	C8orf77	0.000237571	0.093786408	0.012032697	-3.947707653	0.000160846	-0.085997038
cg26877719	14	N/A	N/A	N/A	0.088	0.430782105	0.612	0.7	ENST00000553270.1	TSS1500	RP11-1029J19.4	ENST00000553270.1	TSS1500	RP11-1029J19.4	N/A	102099502	N/A	N/A	N/A	N/A	0	N/A	N/A	0.011125978	0.131199951	0.016832816	-3.707340956	0.000370052	-0.096397825
cg26939043	1	N/A	N/A	N/A	0.124	0.313224685	0.444	0.567	ENST00000496573.1	TSS200	PRRX1	ENST00000485529.1;ENST00000496573.1;ENST00000485529.1	1stExon;TSS200;5'UTR	PRRX1;PRRX1;PRRX1	N/A	170699448	N/A	N/A	N/A	N/A	0;15;16;25	N/A	PRRX1;PRRX1	0.000323315	0.168524911	0.021621569	-4.210252762	6.25E-05	-0.121668473
cg26975860	1	N/A	3	chr1:57590480-57590835	0.088	0.34056809	0.453	0.541	ENST00000485760.1	3'UTR	DAB1	ENST00000489267.1;ENST00000485760.1	3'UTR;3'UTR	DAB1;DAB1	N/A	57590662	N/A	N/A	N/A	N/A	1;26	N/A	DAB1	0.000702216	0.110532984	0.014181266	-4.080747128	0.000100077	-0.096002586
cg27054847	6	N/A	3	chr6:131386600-131386875	0.1	0.289599987	0.594	0.694	N/A	N/A	N/A	N/A	N/A	N/A	N/A	131386869	N/A	N/A	N/A	N/A	N/A	N/A	N/A	5.19E-05	0.107346531	0.013772447	-4.303689003	4.43E-05	-0.098881185
cg27313147	7	N/A	3	chr7:155678985-155680095	0.105	0.307745622	0.471	0.576	N/A	N/A	N/A	N/A	N/A	N/A	7:155371778-155372624	155679151	N/A	N/A	N/A	N/A	5;8;36;37	N/A	N/A	0.000266897	0.152904665	0.019617508	-3.692086697	0.000389724	-0.10369695
cg27451587	1	N/A	3	chr1:177939125-177939535	0.096	0.345834998	0.598	0.694	ENST00000308284.6;ENST00000464631.1;ENST00000466953.2;ENST00000239472.4;ENST00000414025.2	TSS1500;TSS200;3'UTR;5'UTR;5'UTR	SEC16B;SEC16B;SEC16B;SEC16B;SEC16B	ENST00000308284.6;ENST00000486567.1;ENST00000464631.1;ENST00000354921.2;ENST00000466953.2;ENST00000528461.1;ENST00000239472.4;ENST00000414025.2;ENST00000464428.2	TSS1500;TSS1500;TSS200;3'UTR;3'UTR;3'UTR;5'UTR;5'UTR;3'UTR	SEC16B;SEC16B;SEC16B;SEC16B;SEC16B;SEC16B;SEC16B;SEC16B;SEC16B	N/A	177939484	N/A	N/A	N/A	N/A	8	N/A	SEC16B	0.000965117	0.117776014	0.015110539	-4.113875866	8.88E-05	-0.099770784
cg27489827	11	N/A	3	chr11:36644380-36644635	0.08	0.361557238	0.417	0.497	N/A	N/A	N/A	ENST00000524539.1	5'UTR	C11orf74	N/A	36644453	N/A	N/A	N/A	N/A	N/A	N/A	C11orf74;C11orf74;C11orf74;C11orf74;C11orf74;C11orf74;C11orf74;C11orf74	0.00155657	0.100570441	0.012903082	-3.726063967	0.000347196	-0.084765792
cg27603605	12	N/A	N/A	N/A	0.09	0.3004991	0.515	0.604	N/A	N/A	N/A	ENST00000534945.1	5'UTR	TMEM132B	N/A	126002521	N/A	N/A	N/A	N/A	0;9	N/A	TMEM132B	0.000211254	0.125172611	0.016059514	-4.067215443	0.00010507	-0.101878509
cg27621513	5	N/A	3	chr5:118658185-118659130	0.097	0.271705566	0.699	0.796	N/A	N/A	N/A	ENST00000388882.5	5'UTR	TNFAIP8	N/A	118658343	N/A	N/A	N/A	N/A	39;26;1	TRUE	TNFAIP8	3.35E-05	0.098226336	0.012602335	-4.195525169	6.60E-05	-0.092618436
cg27624408	20	N/A	3	chr20:57119445-57119655	0.096	0.343286586	0.602	0.697	ENST00000427140.1	5'UTR	RP5-907D15.2	ENST00000420279.1;ENST00000427140.1;ENST00000439558.1;ENST00000424205.1	5'UTR;5'UTR;5'UTR;5'UTR	RP5-907D15.2;RP5-907D15.2;RP5-907D15.2;RP5-907D15.2	N/A	57119564	N/A	N/A	N/A	N/A	7;13;46	N/A	APCDD1L-AS1	0.00083879	0.134961399	0.017315405	-3.873302221	0.000208875	-0.101508453
