# Supplementary material for: Identification of molecular signatures associated with early relapse after complete resection of lung adenocarcinomas
Source: Sci Rep. 2021 May 5;11:9532. doi: 10.1038/s41598-021-89030-9 (PMC8099905; doi:10.1038/s41598-021-89030-9)
Supplement: Supplementary file 4 — Supplementary Table 2 . [file 41598_2021_89030_MOESM4_ESM.txt]

#node1	node2	node1_string_internal_id	node2_string_internal_id	node1_external_id	node2_external_id	neighborhood_on_chromosome	gene_fusion	phylogenetic_cooccurrence	homology	coexpression	experimentally_determined_interaction	database_annotated	automated_textmining	combined_score
POLR2E	POLR1A	4451285	4435327	9606.ENSP00000478303	9606.ENSP00000263857	0.167	0	0	0	0.139	0.965	0.9	0.585	0.998
NTF3	NTRK2	4447975	4436251	9606.ENSP00000397297	9606.ENSP00000277120	0	0	0	0	0	0.599	0.9	0.941	0.997
SHANK2	DLGAP2	4450926	4448114	9606.ENSP00000469689	9606.ENSP00000400258	0	0	0	0	0.097	0.814	0.9	0.76	0.995
BPI	CTSG	4435150	4432948	9606.ENSP00000262865	9606.ENSP00000216336	0	0	0	0	0.221	0	0.9	0.7	0.974
DLGAP2	DLG2	4448114	4444679	9606.ENSP00000400258	9606.ENSP00000365272	0	0	0	0	0.2	0.397	0.9	0.443	0.969
SHANK2	NRXN2	4450926	4435609	9606.ENSP00000469689	9606.ENSP00000265459	0	0	0	0	0.089	0	0.9	0.689	0.969
SHANK2	NRXN3	4450926	4450365	9606.ENSP00000469689	9606.ENSP00000451648	0	0	0	0	0.097	0	0.9	0.688	0.969
ADAMTS2	COL1A1	4434181	4433346	9606.ENSP00000251582	9606.ENSP00000225964	0	0	0	0	0.33	0.064	0.9	0.521	0.966
FGFR2	FGFR3	4448546	4440994	9606.ENSP00000410294	9606.ENSP00000339824	0	0	0	0.966	0.156	0.613	0.9	0.908	0.965
INS	GCK	4446661	4433282	9606.ENSP00000380432	9606.ENSP00000223366	0	0	0	0	0	0.379	0	0.94	0.962
SHANK2	DLG2	4450926	4444679	9606.ENSP00000469689	9606.ENSP00000365272	0	0	0	0	0.099	0.184	0.9	0.541	0.961
NRXN3	DLG2	4450365	4444679	9606.ENSP00000451648	9606.ENSP00000365272	0	0	0	0	0.158	0.131	0.9	0.498	0.958
DLG2	NRXN2	4444679	4435609	9606.ENSP00000365272	9606.ENSP00000265459	0	0	0	0	0.198	0.131	0.9	0.458	0.957
INS	PCSK2	4446661	4435102	9606.ENSP00000380432	9606.ENSP00000262545	0	0	0	0	0.065	0	0.9	0.558	0.955
DLGAP2	NRXN2	4448114	4435609	9606.ENSP00000400258	9606.ENSP00000265459	0	0	0	0	0.266	0.082	0.9	0.327	0.948
INS	CACNA1C	4446661	4435696	9606.ENSP00000380432	9606.ENSP00000266376	0	0	0	0	0	0	0.9	0.4	0.937
NRXN3	DLGAP2	4450365	4448114	9606.ENSP00000451648	9606.ENSP00000400258	0	0	0	0	0.178	0.082	0.9	0.268	0.937
ADORA1	ADCY2	4442839	4441294	9606.ENSP00000356205	9606.ENSP00000342952	0	0	0	0	0.063	0.06	0.9	0.344	0.934
BZRAP1	PPFIA4	4441559	4436005	9606.ENSP00000345824	9606.ENSP00000272198	0	0	0	0	0.062	0	0.9	0.248	0.923
DUT	RPA2	4445481	4444284	9606.ENSP00000370376	9606.ENSP00000363017	0	0	0	0	0.916	0	0	0.094	0.921
INS	SPTBN4	4446661	4435249	9606.ENSP00000380432	9606.ENSP00000263373	0	0	0	0	0	0	0.9	0.222	0.918
ADCY2	GABBR2	4441294	4434703	9606.ENSP00000342952	9606.ENSP00000259455	0	0	0	0	0.117	0	0.9	0.148	0.918
ADAMTS17	ADAMTS2	4435802	4434181	9606.ENSP00000268070	9606.ENSP00000251582	0	0	0	0.741	0.062	0	0.9	0.656	0.918
GLP1R	ADCY2	4444145	4441294	9606.ENSP00000362353	9606.ENSP00000342952	0	0	0	0	0	0.092	0.9	0.176	0.918
ADORA1	GABBR2	4442839	4434703	9606.ENSP00000356205	9606.ENSP00000259455	0	0	0	0	0.117	0	0.9	0.123	0.915
TLL2	COL1A1	4442062	4433346	9606.ENSP00000350630	9606.ENSP00000225964	0	0	0	0	0	0.13	0.9	0.107	0.915
COL23A1	COL1A1	4445902	4433346	9606.ENSP00000375069	9606.ENSP00000225964	0	0	0.426	0.76	0	0	0.9	0.29	0.915
NRXN3	NRXN2	4450365	4435609	9606.ENSP00000451648	9606.ENSP00000265459	0	0	0	0.974	0.157	0	0.9	0.84	0.914
PADI2	CTSG	4444573	4432948	9606.ENSP00000364635	9606.ENSP00000216336	0	0	0	0	0	0	0.9	0.146	0.91
KCNJ5	GABBR2	4449665	4434703	9606.ENSP00000433295	9606.ENSP00000259455	0	0	0	0	0	0	0.9	0.119	0.908
POLR2E	RPA2	4451285	4444284	9606.ENSP00000478303	9606.ENSP00000363017	0	0	0	0	0.085	0.074	0.9	0	0.907
POLR2E	WDR33	4451285	4439759	9606.ENSP00000478303	9606.ENSP00000325377	0	0	0	0	0.106	0	0.9	0	0.906
CCL27	GABBR2	4434715	4434703	9606.ENSP00000259631	9606.ENSP00000259455	0	0	0	0	0.062	0	0.9	0.066	0.904
KIF5C	INS	4447796	4446661	9606.ENSP00000393379	9606.ENSP00000380432	0	0	0	0	0	0	0.9	0.083	0.904
ZBTB16	UNKL	4440846	4437787	9606.ENSP00000338157	9606.ENSP00000301712	0	0	0	0	0.062	0	0.9	0	0.902
SPSB4	UNKL	4438709	4437787	9606.ENSP00000311609	9606.ENSP00000301712	0	0	0	0	0.061	0	0.9	0	0.902
ADORA1	CCL27	4442839	4434715	9606.ENSP00000356205	9606.ENSP00000259631	0	0	0	0	0.061	0	0.9	0	0.902
FCGR3B	CEACAM7	4449681	4432571	9606.ENSP00000433642	9606.ENSP00000006724	0	0	0	0	0.056	0	0.9	0	0.901
ZBTB16	SPSB4	4440846	4438709	9606.ENSP00000338157	9606.ENSP00000311609	0	0	0	0	0	0	0.9	0.058	0.901
ADCY2	CCL27	4441294	4434715	9606.ENSP00000342952	9606.ENSP00000259631	0	0	0	0	0	0	0.9	0	0.9
CPPED1	BPI	4445594	4435150	9606.ENSP00000371193	9606.ENSP00000262865	0	0	0	0	0	0	0.9	0	0.9
POLR2E	FGFR2	4451285	4448546	9606.ENSP00000478303	9606.ENSP00000410294	0	0	0	0	0	0	0.9	0	0.9
CPPED1	PADI2	4445594	4444573	9606.ENSP00000371193	9606.ENSP00000364635	0	0	0	0	0	0	0.9	0	0.9
CPPED1	CTSG	4445594	4432948	9606.ENSP00000371193	9606.ENSP00000216336	0	0	0	0	0	0	0.9	0.049	0.9
CCKBR	PROK1	4440681	4435974	9606.ENSP00000335544	9606.ENSP00000271331	0	0	0	0	0	0	0.9	0	0.9
MUC21	WBSCR17	4444707	4440117	9606.ENSP00000365473	9606.ENSP00000329654	0	0	0	0	0	0	0.9	0	0.9
GALNT9	MUC21	4446671	4444707	9606.ENSP00000380488	9606.ENSP00000365473	0	0	0	0	0	0	0.9	0	0.9
POLR2E	RXRA	4451285	4449061	9606.ENSP00000478303	9606.ENSP00000419692	0	0	0	0	0	0	0.9	0	0.9
PADI2	BPI	4444573	4435150	9606.ENSP00000364635	9606.ENSP00000262865	0	0	0	0	0	0	0.9	0	0.9
INS	GLP1R	4446661	4444145	9606.ENSP00000380432	9606.ENSP00000362353	0	0	0	0	0.066	0	0	0.844	0.848
INS	NTRK2	4446661	4436251	9606.ENSP00000380432	9606.ENSP00000277120	0	0	0	0	0	0.262	0.6	0.49	0.836
TLR9	IRAK3	4442410	4434840	9606.ENSP00000353874	9606.ENSP00000261233	0	0	0	0	0.068	0.177	0	0.744	0.787
FGFR2	INS	4448546	4446661	9606.ENSP00000410294	9606.ENSP00000380432	0	0	0	0	0	0	0.6	0.487	0.786
PDE10A	ADCY2	4449860	4441294	9606.ENSP00000438284	9606.ENSP00000342952	0	0	0	0	0.108	0.137	0.65	0.262	0.774
INS	FGFR3	4446661	4440994	9606.ENSP00000380432	9606.ENSP00000339824	0	0	0	0	0	0	0.6	0.431	0.762
PDE1C	ADCY2	4446517	4441294	9606.ENSP00000379496	9606.ENSP00000342952	0	0	0	0	0.083	0	0.65	0.231	0.731
WBSCR17	KCNK12	4440117	4439943	9606.ENSP00000329654	9606.ENSP00000327611	0	0	0	0	0.14	0	0	0.698	0.729
DLG2	GRID2	4444679	4436461	9606.ENSP00000365272	9606.ENSP00000282020	0	0	0	0	0.161	0.521	0	0.376	0.727
CYP2E1	INS	4449959	4446661	9606.ENSP00000440689	9606.ENSP00000380432	0	0	0	0	0	0	0	0.721	0.721
MYBPC3	PRKAG2	4450058	4436747	9606.ENSP00000442795	9606.ENSP00000287878	0	0	0	0	0.081	0	0	0.704	0.717
LRRC4B	NRXN2	4450997	4435609	9606.ENSP00000471502	9606.ENSP00000265459	0	0	0	0	0.371	0	0	0.557	0.709
KCNIP3	CACNA1C	4437134	4435696	9606.ENSP00000295225	9606.ENSP00000266376	0	0	0	0	0.095	0.185	0	0.604	0.682
CCL11	CCL27	4437839	4434715	9606.ENSP00000302234	9606.ENSP00000259631	0	0	0	0	0	0.269	0	0.578	0.678
GRID2	GRIK5	4436461	4435159	9606.ENSP00000282020	9606.ENSP00000262895	0	0	0	0.686	0.169	0.294	0.36	0.666	0.675
RYR3	WBSCR17	4445837	4440117	9606.ENSP00000373884	9606.ENSP00000329654	0	0	0	0	0.084	0	0	0.655	0.671
ADCY2	POLR1A	4441294	4435327	9606.ENSP00000342952	9606.ENSP00000263857	0	0	0	0	0	0	0.65	0.071	0.66
RXRA	ZBTB16	4449061	4440846	9606.ENSP00000419692	9606.ENSP00000338157	0	0	0	0	0	0.558	0	0.256	0.657
CYP2E1	PLB1	4449959	4440186	9606.ENSP00000440689	9606.ENSP00000330442	0	0	0	0	0	0	0.65	0.05	0.653
POLR2E	ADCY2	4451285	4441294	9606.ENSP00000478303	9606.ENSP00000342952	0	0	0	0	0	0	0.65	0	0.65
NTF3	FGFR3	4447975	4440994	9606.ENSP00000397297	9606.ENSP00000339824	0	0	0	0	0	0	0.6	0.161	0.65
TMEM132D	GLT1D1	4448491	4436441	9606.ENSP00000408581	9606.ENSP00000281703	0	0	0	0	0.152	0	0	0.599	0.645
TMPRSS6	LTBP2	4445598	4434987	9606.ENSP00000371211	9606.ENSP00000261978	0	0	0	0	0	0	0	0.643	0.643
FGFR2	NTF3	4448546	4447975	9606.ENSP00000410294	9606.ENSP00000397297	0	0	0	0	0.06	0	0.6	0.121	0.64
RYR3	CACNA1C	4445837	4435696	9606.ENSP00000373884	9606.ENSP00000266376	0	0	0	0	0.093	0.264	0	0.503	0.639
SIM2	RNF165	4436863	4435891	9606.ENSP00000290399	9606.ENSP00000269439	0	0	0	0	0	0	0	0.63	0.63
PFKL	GCK	4435910	4433282	9606.ENSP00000269848	9606.ENSP00000223366	0	0	0	0	0.093	0.05	0	0.605	0.63
FGFR2	PIK3CD	4448546	4444876	9606.ENSP00000410294	9606.ENSP00000366563	0	0	0	0	0	0.08	0.6	0.059	0.623
PIK3CD	FGFR3	4444876	4440994	9606.ENSP00000366563	9606.ENSP00000339824	0	0	0	0	0	0.08	0.6	0.059	0.623
KCNJ5	CACNA1C	4449665	4435696	9606.ENSP00000433295	9606.ENSP00000266376	0	0	0	0	0	0.084	0	0.596	0.614
KCNIP1	GRK7	4448751	4435522	9606.ENSP00000414886	9606.ENSP00000264952	0	0	0	0	0.061	0.309	0	0.433	0.6
BZRAP1	CACNA1C	4441559	4435696	9606.ENSP00000345824	9606.ENSP00000266376	0	0	0	0	0.064	0.556	0	0.106	0.596
DMKN	KRTDAP	4441213	4440938	9606.ENSP00000342012	9606.ENSP00000339251	0	0	0	0	0.117	0	0	0.559	0.593
FAM92B	NCF4	4450083	4446646	9606.ENSP00000443411	9606.ENSP00000380334	0	0	0	0	0	0	0	0.584	0.584
CCL7	CCL27	4445079	4434715	9606.ENSP00000367832	9606.ENSP00000259631	0	0	0	0	0	0	0	0.582	0.582
NXN	NRXN2	4440789	4435609	9606.ENSP00000337443	9606.ENSP00000265459	0	0	0	0	0	0	0	0.579	0.579
LRRC4B	NRXN3	4450997	4450365	9606.ENSP00000471502	9606.ENSP00000451648	0	0	0	0	0.125	0	0	0.534	0.575
ARL15	KSR2	4449671	4447624	9606.ENSP00000433427	9606.ENSP00000389715	0	0	0	0	0	0.16	0	0.508	0.569
CSMD1	CACNA1C	4449559	4435696	9606.ENSP00000430733	9606.ENSP00000266376	0	0	0	0	0.062	0	0	0.553	0.563
KCNIP3	GRK7	4437134	4435522	9606.ENSP00000295225	9606.ENSP00000264952	0	0	0	0	0.061	0.309	0	0.376	0.56
CSMD1	TENM3	4449559	4449283	9606.ENSP00000430733	9606.ENSP00000424226	0	0	0	0	0.062	0	0	0.55	0.559
NRXN3	NXN	4450365	4440789	9606.ENSP00000451648	9606.ENSP00000337443	0	0	0	0	0	0	0	0.558	0.558
INS	TLR9	4446661	4442410	9606.ENSP00000380432	9606.ENSP00000353874	0	0	0	0	0	0	0	0.554	0.554
SEMA6B	SLIT3	4450847	4440334	9606.ENSP00000467290	9606.ENSP00000332164	0	0	0	0	0.055	0	0	0.546	0.553
RPA2	POLR1A	4444284	4435327	9606.ENSP00000363017	9606.ENSP00000263857	0	0	0	0	0	0.512	0	0.117	0.55
ANKS1B	PHACTR1	4450290	4440135	9606.ENSP00000449629	9606.ENSP00000329880	0	0	0	0	0.119	0.051	0	0.504	0.549
NTF3	INS	4447975	4446661	9606.ENSP00000397297	9606.ENSP00000380432	0	0	0	0	0	0	0	0.548	0.548
GLP1R	GCK	4444145	4433282	9606.ENSP00000362353	9606.ENSP00000223366	0	0	0	0	0.062	0	0	0.537	0.547
SHANK2	AUTS2	4450926	4441386	9606.ENSP00000469689	9606.ENSP00000344087	0	0	0	0	0.079	0	0	0.527	0.546
GCK	GNPTG	4433282	4432806	9606.ENSP00000223366	9606.ENSP00000204679	0	0	0	0	0	0	0	0.545	0.545
NRXN3	SEC16B	4450365	4438404	9606.ENSP00000451648	9606.ENSP00000308339	0	0	0	0	0	0	0	0.543	0.543
TMEM132B	GLT1D1	4437557	4436441	9606.ENSP00000299308	9606.ENSP00000281703	0	0	0	0	0	0	0	0.527	0.527
CSMD1	AUTS2	4449559	4441386	9606.ENSP00000430733	9606.ENSP00000344087	0	0	0	0	0.061	0	0	0.515	0.525
NCF4	ARHGDIA	4446646	4435881	9606.ENSP00000380334	9606.ENSP00000269321	0	0	0	0	0.061	0.174	0	0.436	0.524
DLG2	GRIK5	4444679	4435159	9606.ENSP00000365272	9606.ENSP00000262895	0	0	0	0	0.099	0.261	0	0.339	0.521
GRID2	NRXN2	4436461	4435609	9606.ENSP00000282020	9606.ENSP00000265459	0	0	0	0	0.204	0	0	0.423	0.521
NRXN3	GRID2	4450365	4436461	9606.ENSP00000451648	9606.ENSP00000282020	0	0	0	0	0.17	0	0	0.44	0.515
PDZD2	DLGAP2	4448211	4448114	9606.ENSP00000402033	9606.ENSP00000400258	0	0	0	0	0.076	0.376	0	0.222	0.512
ZBTB16	CCL27	4440846	4434715	9606.ENSP00000338157	9606.ENSP00000259631	0	0	0	0	0	0	0	0.51	0.51
ADORA1	LTBP2	4442839	4434987	9606.ENSP00000356205	9606.ENSP00000261978	0	0	0	0	0	0	0	0.509	0.509
ANKS1B	DLG2	4450290	4444679	9606.ENSP00000449629	9606.ENSP00000365272	0	0	0	0	0.155	0.157	0	0.362	0.506
MALRD1	INS	4448660	4446661	9606.ENSP00000412763	9606.ENSP00000380432	0	0	0	0	0	0.262	0	0.357	0.505
NFE2	HHAT	4449893	4449869	9606.ENSP00000439120	9606.ENSP00000438468	0	0	0	0	0	0	0	0.505	0.505
RXRA	COL1A1	4449061	4433346	9606.ENSP00000419692	9606.ENSP00000225964	0	0	0	0	0	0.385	0	0.216	0.497
MYLK2	PRKAG2	4444661	4436747	9606.ENSP00000365162	9606.ENSP00000287878	0	0	0	0	0.062	0.064	0	0.473	0.497
KCNJ5	INS	4449665	4446661	9606.ENSP00000433295	9606.ENSP00000380432	0	0	0	0	0	0	0	0.497	0.497
DLG2	LRFN2	4444679	4441573	9606.ENSP00000365272	9606.ENSP00000345985	0	0	0	0	0.166	0.263	0	0.244	0.495
ADORA1	NTRK2	4442839	4436251	9606.ENSP00000356205	9606.ENSP00000277120	0	0	0	0	0.23	0.072	0	0.344	0.49
STMN1	DUT	4448554	4445481	9606.ENSP00000410452	9606.ENSP00000370376	0	0	0	0	0.134	0.363	0	0.146	0.488
GALNT9	KCNK12	4446671	4439943	9606.ENSP00000380488	9606.ENSP00000327611	0	0	0	0	0.1	0	0	0.453	0.486
INS	COL1A1	4446661	4433346	9606.ENSP00000380432	9606.ENSP00000225964	0	0	0	0	0	0	0	0.484	0.484
SHANK2	GRID2	4450926	4436461	9606.ENSP00000469689	9606.ENSP00000282020	0	0	0	0	0.102	0.127	0	0.393	0.483
KCNJ5	PRKAG2	4449665	4436747	9606.ENSP00000433295	9606.ENSP00000287878	0	0	0	0	0	0	0	0.483	0.483
GLP1R	PCSK2	4444145	4435102	9606.ENSP00000362353	9606.ENSP00000262545	0	0	0	0	0.06	0	0	0.466	0.477
NRXN2	IGSF21	4435609	4434165	9606.ENSP00000265459	9606.ENSP00000251296	0	0	0	0	0.313	0	0	0.268	0.476
CES5A	GJA8	4449472	4443283	9606.ENSP00000428864	9606.ENSP00000358238	0	0	0	0	0	0	0	0.473	0.473
INS	ADORA1	4446661	4442839	9606.ENSP00000380432	9606.ENSP00000356205	0	0	0	0	0	0	0	0.473	0.473
SEMA6B	NTF3	4450847	4447975	9606.ENSP00000467290	9606.ENSP00000397297	0	0	0	0	0	0	0	0.471	0.471
LRTM2	LRFN2	4450196	4441573	9606.ENSP00000446278	9606.ENSP00000345985	0	0	0	0.593	0.327	0	0	0.539	0.469
ANKS1B	CELF4	4450290	4448561	9606.ENSP00000449629	9606.ENSP00000410584	0	0	0	0	0.351	0	0	0.213	0.467
SPRR2G	KRTDAP	4443170	4440938	9606.ENSP00000357737	9606.ENSP00000339251	0	0	0	0	0.3	0	0	0.269	0.466
CNTN6	DLGAP2	4448468	4448114	9606.ENSP00000407822	9606.ENSP00000400258	0	0	0	0	0.158	0	0	0.387	0.462
PDZD2	SPTBN4	4448211	4435249	9606.ENSP00000402033	9606.ENSP00000263373	0	0	0	0	0.073	0.162	0	0.362	0.461
PCSK2	GCK	4435102	4433282	9606.ENSP00000262545	9606.ENSP00000223366	0	0	0	0	0.089	0	0	0.429	0.458
MYBPC3	CACNA1C	4450058	4435696	9606.ENSP00000442795	9606.ENSP00000266376	0	0	0	0	0.063	0.051	0	0.438	0.456
PIK3CD	ARHGDIA	4444876	4435881	9606.ENSP00000366563	9606.ENSP00000269321	0	0	0	0	0	0	0	0.448	0.448
PRRX1	COL1A1	4433747	4433346	9606.ENSP00000239461	9606.ENSP00000225964	0	0	0	0	0.299	0	0	0.243	0.447
LRFN2	NRXN2	4441573	4435609	9606.ENSP00000345985	9606.ENSP00000265459	0	0	0	0	0.231	0	0	0.31	0.446
LTBP2	COL1A1	4434987	4433346	9606.ENSP00000261978	9606.ENSP00000225964	0	0	0	0	0.23	0.063	0	0.291	0.444
NTRK2	GABBR2	4436251	4434703	9606.ENSP00000277120	9606.ENSP00000259455	0	0	0	0	0.158	0	0	0.364	0.442
INS	IL6R	4446661	4443110	9606.ENSP00000380432	9606.ENSP00000357470	0	0	0	0	0	0	0	0.441	0.441
DLG2	NTRK2	4444679	4436251	9606.ENSP00000365272	9606.ENSP00000277120	0	0	0	0	0.189	0.133	0	0.268	0.44
LRTM2	GABBR2	4450196	4434703	9606.ENSP00000446278	9606.ENSP00000259455	0	0	0	0	0.21	0	0	0.316	0.437
CCL7	TLR9	4445079	4442410	9606.ENSP00000367832	9606.ENSP00000353874	0	0	0	0	0.055	0	0	0.429	0.437
NTRK2	NRXN2	4436251	4435609	9606.ENSP00000277120	9606.ENSP00000265459	0	0	0	0	0.278	0	0	0.253	0.437
RXRA	RBP2	4449061	4433554	9606.ENSP00000419692	9606.ENSP00000232217	0	0	0	0	0	0.064	0	0.42	0.434
DLGAP2	GRIK5	4448114	4435159	9606.ENSP00000400258	9606.ENSP00000262895	0	0	0	0	0.164	0.064	0	0.331	0.431
NTRK2	IGSF21	4436251	4434165	9606.ENSP00000277120	9606.ENSP00000251296	0	0	0	0	0.169	0	0	0.342	0.43
MTCL1	KCNIP3	4442301	4437134	9606.ENSP00000352927	9606.ENSP00000295225	0	0	0	0	0.111	0	0	0.38	0.426
INS	CSHL1	4446661	4438511	9606.ENSP00000380432	9606.ENSP00000309524	0	0	0	0	0	0	0	0.426	0.426
RPS6KA2	INS	4449383	4446661	9606.ENSP00000427015	9606.ENSP00000380432	0	0	0	0	0	0	0	0.427	0.426
DAAM1	SPIRE2	4446374	4445029	9606.ENSP00000378557	9606.ENSP00000367494	0	0	0	0	0	0.13	0	0.366	0.425
TENM3	CELF4	4449283	4448561	9606.ENSP00000424226	9606.ENSP00000410584	0	0	0	0	0.063	0	0	0.41	0.424
ADCY2	CAP2	4441294	4433486	9606.ENSP00000342952	9606.ENSP00000229922	0	0	0	0	0.155	0.302	0	0.102	0.424
TLR9	CCL11	4442410	4437839	9606.ENSP00000353874	9606.ENSP00000302234	0	0	0	0	0	0	0	0.423	0.423
PIK3CD	CACNA1C	4444876	4435696	9606.ENSP00000366563	9606.ENSP00000266376	0	0	0	0	0.078	0	0	0.4	0.423
INS	PROK1	4446661	4435974	9606.ENSP00000380432	9606.ENSP00000271331	0	0	0	0	0	0	0	0.422	0.422
ANKS1B	PDZRN3	4450290	4435292	9606.ENSP00000449629	9606.ENSP00000263666	0	0	0	0	0.061	0.191	0	0.294	0.417
ARID5A	ARID3B	4442009	4441308	9606.ENSP00000350078	9606.ENSP00000343126	0	0	0	0.556	0	0	0	0.89	0.417
TLR9	CTSG	4442410	4432948	9606.ENSP00000353874	9606.ENSP00000216336	0	0	0	0	0.07	0.099	0	0.357	0.414
CNTN6	NTRK2	4448468	4436251	9606.ENSP00000407822	9606.ENSP00000277120	0	0	0	0	0.27	0.05	0	0.221	0.413
IL6R	TLR9	4443110	4442410	9606.ENSP00000357470	9606.ENSP00000353874	0	0	0	0	0.06	0	0	0.397	0.408
PRKAG2	BACH2	4436747	4434566	9606.ENSP00000287878	9606.ENSP00000257749	0	0	0	0	0	0	0	0.407	0.407
OCA2	PRRX1	4441645	4433747	9606.ENSP00000346659	9606.ENSP00000239461	0	0	0	0	0	0	0	0.402	0.402
KCNIP1	CACNA1C	4448751	4435696	9606.ENSP00000414886	9606.ENSP00000266376	0	0	0	0	0.107	0.185	0	0.245	0.402
RXRA	INS	4449061	4446661	9606.ENSP00000419692	9606.ENSP00000380432	0	0	0	0	0	0	0	0.4	0.4
