# Supplementary material for: Identification of molecular signatures associated with early relapse after complete resection of lung adenocarcinomas
Source: Sci Rep. 2021 May 5;11:9532. doi: 10.1038/s41598-021-89030-9 (PMC8099905; doi:10.1038/s41598-021-89030-9)
Supplement: Supplementary file 5 — Supplementary Table 3. [file 41598_2021_89030_MOESM5_ESM.txt]

Gene	CpG loci affected
ABAT	1
ADAMTS17	4
ADAMTS2	1
ADCY2	1
ADORA1	1
AGAP1	1
ANKRD24	1
ANKRD34C	1
ANKS1B	3
APCDD1L-AS1	3
ARHGDIA	1
ARID3B	1
ARID5A	1
ARL15	1
ASTL	1
ASZ1	1
AUTS2	1
BACH2	1
BPI	1
BRUNOL4	1
BTBD11	1
BZRAP1	1
C11orf74	1
C8orf77	1
CACNA1C	6
CACNA1C-AS1	1
CACNA1C-IT3	1
CAP2	1
CCDC146	2
CCDC37	1
CCDC87	1
CCKBR	1
CCL11	2
CCL27	1
CCL7	1
CD1A	1
CEACAM7	1
CELF4	1
CES7	1
CHST11	1
CLRN1	1
CNTN6	1
COL1A1	1
COL23A1	3
CPPED1	1
CPXM1	1
CRHBP	1
CSHL1	1
CSMD1	1
CTSG	1
CYP2E1	1
CYP4Z1	1
DAAM1	1
DAB1	1
DAND5	1
DEFB121	1
DLEC1	1
DLG2	1
DLGAP1-AS4	1
DMKN	1
DNM3-IT1	2
DUT	1
EBF3	1
ERICH1-AS1	1
FAM129A	1
FAM20C	1
FAM92B	1
FCGR3B	1
FCRL4	1
FGFR2	1
FGFR3	1
GABBR2	1
GACAT3	1
GALNT9	2
GCK	1
GJA8	1
GLP1R	1
GLT1D1	2
GNPTG	1
GRID2	1
GRIK5	1
GRK7	1
HHAT	1
HHATL	1
HMCN2	1
HTRA3	1
IGSF21	1
IL6R	2
INS	1
IRAK3	2
KAZN	1
KCNIP1	1
KCNIP3	1
KCNJ5	1
KCNK12	1
KIF5C	1
KIRREL3	1
KRT42P	1
KRTAP5-11	2
KRTDAP	2
KSR2	1
LDLRAD4	5
LGALS3BP	1
LIAS	1
LINC00945	1
LOC100507431	2
LOC100996671	1
LOC101927668	1
LOC101928443	1
LOC101928823	1
LOC101928885	1
LOC101929297	1
LOC105376360	1
LOC284395	1
LOC339666	1
LOC91149	1
LRFN2	1
LRRC4B	1
LRTM2	1
LTBP2	1
MALRD1	1
MCTP1	1
MIR5694	1
MOGAT2	1
MRC2	1
MTCL1	1
MTMR6	1
MUC21	1
MYBPC3	1
MYLK2	1
MYO15B	1
MYT1L	1
N/A	1
NCF4	1
NFE2	1
NLRP5	1
NOTCH4	1
NRG2	1
NRXN2	1
NRXN3	1
NTF3	1
NTRK2	3
NXN	1
OAF	1
OCA2	1
OLAH	1
OXR1	2
PADI2	1
PALM3	1
PCSK2	1
PDE10A	1
PDE1C	1
PDLIM7	1
PDZD2	1
PDZRN3	1
PEBP4	1
PEG3	1
PFKL	1
PHACTR1	3
PIK3CD	1
PLB1	1
POLR1A	2
POLR2E	1
PPFIA4	2
PRKAG2	1
PROK1	1
PRRX1	1
PRSS37	1
PSMB11	1
RBP2	1
RFPL3	1
RIN2	1
RNF165	1
RPA2	1
RPS6KA2	1
RUNDC3A-AS1	1
RXRA	1
RYR3	1
SCOC	1
SEC16B	1
SEMA6B	1
SH3BP2	1
SHANK2	1
SIM2	1
SLC36A3	1
SLIT3	1
SNX20	1
SPIRE2	1
SPRR2G	1
SPSB4	1
SPTBN4	1
STMN1	1
TBC1D24	1
TCF7L1	1
TCP10L	1
TDH	1
TENM3	1
TLL2	1
TLR9	1
TMEM132B	1
TMEM132D	1
TMEM79	1
TMPRSS6	1
TNFAIP8	1
TNFRSF19	1
TNIK	1
TRHDE	1
TRIM77	1
TSNARE1	1
TSPAN10	1
TTLL1	1
UBASH3B	2
UNKL	1
WBSCR17	1
WDR33	1
WWTR1	1
ZBTB16	1
ZNF599	1
ZNF610	1
